# Supplementary material for: CD4+CD8+ T follicular helper cells regulate humoral immunity in chronic inflammatory lesions
Source: Front Immunol. 2022 Aug 25;13:941385. doi: 10.3389/fimmu.2022.941385 (PMC9452889; doi:10.3389/fimmu.2022.941385)
Supplement: Supplementary Table 1 — Study participant characteristics. [file Table_1.xlsx]

## Sheet: Sheet1
	Supplementary Table S1.
	Subjects in this study.
	Group	IgG4-RD (n = 38)	Tonsil (young) (n = 50)	Tonsil (adult) (n = 27)
	Age (years) mean ± SD (range)	63.6 ± 9.7 (32-78)	5.1 ± 2.6 (2-17)	29.0 ± 9.7 (18-63)
	Male / Female (number)	17 / 21	36 / 14	9 / 18
	Eosinophils in leukocytes (%) mean ± SD (range)	5.4 ± 6.5 (0-37)	3.5 ± 3.0 (0-10.4)	4.0 ± 2.7 (2.1-7.1)
	Immunoglobulin means ± SD (range)
	IgG (mg/dl)	2041.9 ± 951.2 (981-5394)	not available	not available
	IgG4 (mg/dl)	666.9 ± 670.2 (147-2690)	not available	not available
	IgE (IU/ml)	295.5 ± 408.1 (20-1727)	not available	not available
	sIL-2R (U/ml)	727.3 ± 436.0 (250-2313)	not available	not available
	CH50 (U/ml)	49.5 ± 14.9 (10-60)	not available	not available
	C3 (mg/dl)	96.0 ± 29.0 (34-155)	not available	not available
	C4 (mg/dl)	18.2 ± 10.0 (2-40)	not available	not available
	Disease	IgG4-RD	Obstructive sleep apnea syndrome	Recurrent tonsilitis
