# Supplementary material for: CD4+CD8+ T follicular helper cells regulate humoral immunity in chronic inflammatory lesions
Source: Front Immunol. 2022 Aug 25;13:941385. doi: 10.3389/fimmu.2022.941385 (PMC9452889; doi:10.3389/fimmu.2022.941385)
Supplement: Supplementary Table 2 — Types of organ involvement in patients with IgG4-RD. [file Table_2.xlsx]

## Sheet: Sheet1
	Supplementary Table S2.
	Organs affected in patients with IgG4-RD in this study.
	Involved organs	Number	(%)
	Salivery gland	36	94.7
	Lacrimal gland	31	81.6
	Pancreas	12	31.6
	Kidney	4	10.5
	Aorta	4	10.5
	Lung	3	7.9
	Retroperitoneum	3	7.9
	Biliary duct	1	2.6
	Pituitary gland	1	2.6
	Thyroid	1	2.6
	Intestinal tract	1	2.6
