# Supplementary material for: CD4+CD8+ T follicular helper cells regulate humoral immunity in chronic inflammatory lesions
Source: Front Immunol. 2022 Aug 25;13:941385. doi: 10.3389/fimmu.2022.941385 (PMC9452889; doi:10.3389/fimmu.2022.941385)
Supplement: Supplementary Table 3 — List of antibodies for flow cytometry and immunohistochemistry, and reagents used for in vitro experiments. [file Table_3.xlsx]

## Sheet: Sheet1
	Supplementary Table S3.
	List of antibodies and reagents in this study.
	Antibody	Fluorochrome	Clone	Manufacturer
	CCR6	APC	11A9	BD Bioscience
	CD127	BV421	HIL-7R-M21	BD Bioscience
	CD138	PerCP-Cy5.5	DL-101	Biolegend
	CD19	APC-Cy7	SJ25C1	BD Bioscience
	CD20	PE	2H7	BD Bioscience
	CD24	PerCP-Cy5.5	ML5	BD Bioscience
	CD27	FITC, PE	M-T271	BD Bioscience
	CD3	APC	UCHT1	BD Bioscience
	CD38	BV421	HIT2	Biolegend
	CD4	APC-Cy7	RPA-T4	BD Bioscience
	CD45RA	BV510	HI100	Biolegend
	CD56	FITC	NCAM16.2	BD Bioscience
	CD70	FITC	Ki-24	BD Bioscience
	CD8	PE	SK1	BD Bioscience
	CXCR5	PerCP-Cy5.5	RF8B2	BD Bioscience
	EOMES	PE	WD192B	Invitrogen
	FOXP3	eFluor450	PCH101	Invitrogen
	Granzyme A	PE	REA162	Miltenyi Biotec
	Granzyme B	PE	REA226	Miltenyi Biotec
	IgD	PE-Cy7	IA6-2	BD Bioscience
	PD-1	PE, PE-Cy7, BV421	EH12.1	BD Bioscience
	Perforin	PE	REA1061	Miltenyi Biotec
	IL-7	N/A	Rabbit polyclonal	Novus Biologicals
	CD3	N/A	OKT3	Miltenyi Biotec
	CD28	N/A	15E8	Miltenyi Biotec
	Reagent	Manufacturer
	CD40L	R&D Systems
	IL-2	Peprotech
	IL-7	Peprotech
