# Supplementary material for: CD4+CD8+ T follicular helper cells regulate humoral immunity in chronic inflammatory lesions
Source: Front Immunol. 2022 Aug 25;13:941385. doi: 10.3389/fimmu.2022.941385 (PMC9452889; doi:10.3389/fimmu.2022.941385)
Supplement: Supplementary Table 4 — PCR primers used in this study. [file Table_4.xlsx]

## Sheet: Sheet1
	Supplementary Table S4.
	List of PCR primers and TaqMan probes for this study.
	Gene	Forward primer (5’→3’)	Reverse primer (5’→3’)
	CD4	CTAAGCTCCAGATGGGCAAG	CTGAGTGGCTCTCATCACCA
	CD8A	CCTGAGCAACTCCATCATGT	AGGAGAAGGACCCCACAAGT
	CD8B	CTCCATGGCAACTCAGTCCT	TCCTGTTCCACCTCTTCACC
	CRTAM	CTGCAAGATGAAGGCGTGTA	CCGGACACTTCCATGCTATT
	EOMES	CCACTGCCCACTACAATGTG	TTCCCGAATGAAATCTCCTG
	FASLG	TGGCCTTGTGATCAATGAAA	TCATCATCTTCCCCTCCATC
	GAPDH	GAGTCAACGGATTTGGTCGT	TTGATTTTGGAGGGATCTCG
	GZMA	TTTCTGGCATCCTCTCTCTCA	GGGTCATAGCATGGATAGGG
	GZMB	ACTGCAGCTGGAGAGAAAGA	TTCGCACTTTCGATCTTCCT
	GZMK	CCAGTCTCCCACTGTGGTTT	AACCTTGCATTTGGTTCCAG
	IFNG	TGACCAGAGCATCCAAAAGA	CTCTTCGACCTCGAAACAGC
	POU2AF1	TCAGCCCCTTTCCACACTAC	TCGCTATCCTCTTCCTCCAA
	PRF1	CGCCTACCTCAGGCTTATCTC	CCTCGACAGTCAGGCAGTC
	Gene	TaqMan Assay ID	Dye
	BCL6	Hs00153368_m1	FAM
	CCL20	Hs00355476_m1	FAM
	CD70	Hs00174297_m1	FAM
	GAPDH	Hs99999905_m1	VIC
	IL10	Hs00961622_m1	FAM
	IL21	Hs00222327_m1	FAM
