# Supplementary material for: CD4+CD8+ T follicular helper cells regulate humoral immunity in chronic inflammatory lesions
Source: Front Immunol. 2022 Aug 25;13:941385. doi: 10.3389/fimmu.2022.941385 (PMC9452889; doi:10.3389/fimmu.2022.941385)
Supplement: Supplementary Table 6 — Differentially expressed genes between DP-Tfh and SP-Tfh cells in tonsils assessed by microarray analysis. [file Table_6.xlsx]

## Sheet: Sheet1
	Supplementary Table S6.
	Transcriptome analysis of DP-Tfh cells and SP-Tfh cells in tonsils.
	The 5554 genes were selected on the basis of the differential expression with more than twofold (p < 0.05) between DP-Tfh cells and SP-Tfh cells of tonsils.
	Gene Symbol	log2 (fold change) DP-Tfh/SP-Tfh	p value	-log10 (p value)
	GNLY	6.92341	0.00709956	2.14877
	CSF2	6.10637	0.00389296	2.40972
	GZMB	5.70593	0.00310459	2.508
	CCR1	5.46034	0.00687278	2.16287
	CD8A	5.05964	0.000448	3.34872
	HBA2	4.95359	0.00684741	2.16447
	IL22	4.78443	0.0147933	1.82994
	CCL3	4.68945	0.00134613	2.87091
	PROK2	4.65022	0.000497	3.30364
	CD8B	4.60036	0.00395336	2.40303
	PTCSC3	4.59166	0.00350055	2.45586
	HOXB6	4.478	0.00573846	2.2412
	SALL4	4.37638	0.00123516	2.90828
	KCNJ2	4.28624	0.00371477	2.43007
	VAT1L	4.2501	0.0136918	1.86354
	RGS4	4.23417	0.00327795	2.4844
	NTN4	4.17797	0.0195721	1.70836
	IFNG	4.13367	0.00361416	2.44199
	IL26	3.99397	0.000914	3.03905
	CCL3L3	3.94871	0.00125826	2.90023
	C10orf128	3.91083	0.000118	3.92812
	NMUR1	3.84938	0.00945263	2.02445
	KCNJ6	3.82689	0.0016911	2.77183
	COL16A1	3.81797	0.000277	3.55752
	GPR34	3.80148	0.00795736	2.09923
	IL23R	3.75694	0.00303197	2.51828
	TNS3	3.69041	0.0086141	2.06479
	LPL	3.67729	0.00969313	2.01354
	TNFSF9	3.64076	0.0082952	2.08117
	CRYBB1	3.61988	0.0033916	2.4696
	NMU	3.5996	0.00917255	2.03751
	CCL4L2	3.56915	0.00127843	2.89332
	XCL1	3.56004	0.00232306	2.63394
	ANXA9	3.53274	0.00612169	2.21313
	GZMA	3.53271	0.000822	3.08513
	P4HA2	3.51292	0.0177881	1.74987
	COL5A1	3.3626	0.000822	3.08513
	ZBED2	3.32299	0.0100449	1.99806
	LOC100506098	3.32033	0.00800533	2.09662
	PERP	3.29912	0.00113038	2.94678
	NT5E	3.28579	0.014741	1.83147
	FILIP1L	3.27786	0.0197635	1.70414
	IL18RAP	3.26223	0.00573638	2.24136
	ADAMTS14	3.25435	0.00744676	2.12803
	CDH17	3.23641	0.0133691	1.8739
	TPD52L1	3.2201	0.00107861	2.96714
	CAV1	3.19916	0.00173516	2.76066
	ASB4	3.18933	0.00728226	2.13773
	SLC24A3	3.1825	0.000294	3.53165
	CD244	3.1649	0.00596103	2.22468
	CCR2	3.12374	0.0201614	1.69548
	ATF3	3.09569	0.00270052	2.56855
	GCNT1	3.07836	0.00323938	2.48954
	TMEM200B	3.05643	0.00592953	2.22698
	CREB3L3	3.046	0.00296783	2.52756
	FASLG	3.03466	0.00423283	2.37337
	NR5A2	3.01625	0.00182812	2.73799
	KRT80	3.01008	0.00176748	2.75265
	GZMH	3.00972	0.0138461	1.85867
	ZDHHC14	3.00342	0.00114009	2.94306
	KLRD1	2.99242	0.00601838	2.22052
	CHGB	2.99162	0.00444499	2.35213
	HSPA2	2.98822	0.0399717	1.39825
	MRC1	2.97006	0.0211246	1.67521
	NKG7	2.95433	0.00412403	2.38468
	NFIL3	2.93224	0.00616999	2.20972
	MACC1	2.92386	0.020659	1.68489
	CCL5	2.9145	0.00464365	2.33314
	IL1R2	2.90557	0.002635	2.57922
	MYCN	2.89233	0.00836381	2.0776
	FAIM2	2.88409	4.06e-05	4.39147
	LINC00299	2.86842	0.00702328	2.15346
	COL1A2	2.83883	0.000757	3.1209
	CAV3	2.82083	0.00435423	2.36109
	NRP1	2.81029	0.00898126	2.04666
	LHX2	2.80639	0.0357549	1.44666
	HOPX	2.78976	0.00235605	2.62782
	IRX3	2.78567	0.00982048	2.00787
	ADRB2	2.78314	0.00197278	2.70492
	CDK14	2.78096	0.000582	3.23508
	BMP6	2.77724	0.0201499	1.69573
	GALNT14	2.76265	0.0181119	1.74204
	FGL2	2.75845	0.00477171	2.32133
	SOCS2	2.75799	0.00363254	2.43979
	PTGIS	2.74508	0.0206488	1.68511
	C4orf26	2.74147	0.00314653	2.50217
	ADAMTS3	2.72184	0.00121598	2.91507
	PLS3	2.7204	0.0115621	1.93696
	SLC27A2	2.68588	0.0203682	1.69105
	HRH4	2.68416	0.0376635	1.42408
	IL4I1	2.68257	0.00767986	2.11465
	FAM49A	2.66132	0.0276566	1.5582
	APOBEC3H	2.65123	0.00186349	2.72967
	IL17RB	2.65015	0.0398693	1.39936
	HS3ST1	2.62892	0.00117199	2.93107
	SLAMF8	2.62569	0.00231368	2.6357
	SLCO5A1	2.61476	0.0189331	1.72278
	RAB38	2.59221	0.0030131	2.52099
	BCAR1	2.58365	0.0292051	1.53454
	EPCAM	2.58134	0.000252	3.5986
	TIMP4	2.5804	0.00269196	2.56993
	MEST	2.57727	0.00123363	2.90881
	BTNL9	2.57262	0.0103376	1.98558
	CD70	2.56277	0.00152805	2.81586
	SCUBE2	2.56172	0.0311466	1.50659
	BTNL8	2.55936	0.0236354	1.62644
	EMP1	2.54519	0.00297849	2.526
	PPARG	2.5327	0.00168971	2.77219
	TTBK1	2.52845	0.0036266	2.4405
	CHDH	2.52225	0.00598371	2.22303
	PRSS55	2.51756	0.0319356	1.49573
	PTHLH	2.51148	0.00190901	2.71919
	DDAH1	2.51096	0.0354012	1.45098
	CARD9	2.50372	0.0243628	1.61327
	DYRK3	2.50323	0.00980279	2.00865
	CCL14	2.50074	0.0144339	1.84062
	LATS2	2.49324	0.0385596	1.41387
	LOC101928987	2.48413	0.025247	1.59779
	LAYN	2.48106	0.0376105	1.42469
	RGS6	2.47193	0.00336908	2.47249
	PRF1	2.46893	0.0114027	1.94299
	F2RL2	2.46755	0.00797926	2.09804
	CCL20	2.46018	0.00174439	2.75836
	RASGEF1A	2.44054	0.0228991	1.64018
	SMOX	2.43066	0.00528681	2.27681
	UBE2E2	2.41675	0.00251364	2.5997
	HIC1	2.41382	0.0024628	2.60857
	MOXD1	2.39933	0.0239642	1.62044
	PLEK	2.39204	0.00461333	2.33599
	THBS4	2.38733	0.00282547	2.54891
	FAM20A	2.38425	0.00323182	2.49055
	TNC	2.37704	0.00055	3.25964
	C2CD4A	2.36909	0.00416264	2.38063
	ITPKA	2.35809	0.0271695	1.56592
	VLDLR	2.34886	0.00166644	2.77821
	ADAM8	2.3469	0.000111	3.95468
	ZEB2	2.34428	0.00785725	2.10473
	IL17F	2.34394	0.0337009	1.47236
	COMP	2.33968	0.0042167	2.37503
	LHFP	2.33702	0.0233662	1.63141
	B3GALT2	2.32717	0.0357241	1.44704
	FZD5	2.31609	0.00822118	2.08507
	LRRC75B	2.31104	0.0203315	1.69183
	ZBTB32	2.30007	0.00377782	2.42276
	NEDD4L	2.29686	0.011591	1.93588
	LYN	2.29678	0.0160737	1.79388
	FES	2.29409	0.0301533	1.52066
	CST5	2.29072	0.0124699	1.90414
	HTRA3	2.2844	0.00254106	2.59498
	PRRX2	2.28123	0.0382579	1.41728
	GPT2	2.2676	0.000173	3.76195
	COLGALT2	2.24378	0.00692383	2.15965
	MS4A6A	2.24102	0.00687778	2.16255
	TMPRSS3	2.23745	0.028764	1.54115
	MAP7	2.23576	0.00376987	2.42367
	FBXO16	2.2353	0.006908	2.16065
	LINC00673	2.22357	0.00747689	2.12628
	PCAT29	2.21639	0.0431156	1.36537
	COLCA2	2.21636	0.0108264	1.96552
	RAB31	2.21551	0.0367539	1.4347
	SGMS2	2.2138	0.0470942	1.32703
	CASR	2.20758	0.00421949	2.37474
	ENTPD1	2.19182	0.0306064	1.51419
	IL1R1	2.18923	0.00140344	2.85281
	FAM170B	2.17999	0.0308822	1.51029
	HMOX1	2.16663	0.0129228	1.88864
	EML1	2.16083	0.00187448	2.72712
	CYP4F29P	2.15843	0.00822188	2.08503
	FLT1	2.14762	0.0185148	1.73248
	SLC16A4	2.13596	0.00282843	2.54846
	TMEM136	2.12051	0.016843	1.77358
	HDAC9	2.11983	0.036835	1.43374
	SETBP1	2.11667	0.0140556	1.85215
	RTP1	2.11031	0.00084	3.07572
	WNT5B	2.10493	0.0203433	1.69158
	GTSF1L	2.10002	0.00738373	2.13172
	LINC00589	2.09898	0.0271428	1.56634
	KIAA1217	2.09855	0.0218144	1.66126
	GOLM1	2.09094	0.000854	3.06854
	ANAPC1P1	2.08201	0.00377361	2.42324
	LMNA	2.07728	0.00057	3.24413
	PLG	2.07703	0.0473814	1.32439
	CSF1	2.06894	0.000135	3.86967
	FCHO2	2.06576	0.0251653	1.5992
	SLC16A14	2.06139	0.00215436	2.66668
	BATF3	2.05989	0.000963	3.01637
	ABCA1	2.05584	0.0302723	1.51895
	HHEX	2.0549	0.00373223	2.42803
	SLAMF7	2.05343	0.0445168	1.35148
	SYTL2	2.04688	0.0452154	1.34471
	DOK3	2.03663	0.0038283	2.41699
	TP53I3	2.03343	0.0204858	1.68855
	CLIC3	2.03343	0.00474713	2.32357
	VEGFA	2.02264	0.00897985	2.04673
	HAAO	2.01842	0.0467244	1.33046
	PCDH12	2.00796	0.0230214	1.63787
	ESR2	2.00687	0.0185931	1.73065
	DAPK2	2.00584	0.00132987	2.87619
	OTUD7A	2.0044	0.00345615	2.46141
	GLDC	2.00307	0.0437489	1.35903
	PAPSS2	2.00142	0.0134345	1.87178
	GOLIM4	1.99963	0.0224023	1.64971
	MYO1E	1.99735	0.0190722	1.7196
	COL9A2	1.99352	0.000141	3.85078
	HAVCR2	1.98892	0.0186904	1.72838
	FOSL2	1.98431	0.0045183	2.34502
	GAB2	1.97703	0.0022584	2.6462
	RGAG4	1.97671	0.0143594	1.84286
	SLC29A1	1.97121	0.0156854	1.8045
	LOC101929759	1.9692	0.00405949	2.39153
	TRIM45	1.96224	0.00852826	2.06914
	PRKAR2B	1.95826	0.0182792	1.73804
	CCDC170	1.95069	0.0374322	1.42675
	LINC00417	1.94791	0.0336476	1.47305
	STON1	1.94739	0.00659965	2.18048
	RDH10	1.94199	0.00537166	2.26989
	COCH	1.93091	0.00458305	2.33885
	CD80	1.91602	0.029872	1.52474
	BHLHE40-AS1	1.9144	0.00175189	2.75649
	MATN2	1.91165	0.0114755	1.94023
	CST3	1.9098	0.000408	3.38934
	IFITM10	1.90757	0.0041767	2.37917
	KCNN3	1.90641	0.0225919	1.64605
	ITPRIPL2	1.89881	0.00903876	2.04389
	QPCT	1.89813	0.0125774	1.90041
	CTSH	1.89671	0.00507142	2.29487
	INSR	1.89432	0.0496189	1.30435
	G0S2	1.88547	0.0227869	1.64231
	TNFAIP2	1.88288	0.0013912	2.85661
	TNFRSF9	1.88002	0.048332	1.31576
	GNB4	1.87489	0.046437	1.33314
	CRTAM	1.86989	0.0305433	1.51508
	PALLD	1.86499	0.00306578	2.51346
	BHLHE40	1.85925	0.00201519	2.69568
	GEM	1.85626	0.0100269	1.99883
	CXCR6	1.83961	0.0268244	1.57147
	CYP4F35P	1.83462	0.0289085	1.53897
	SLIT2	1.83246	0.0145861	1.83606
	GSC	1.82738	0.0395453	1.40291
	PSD3	1.82276	0.0138467	1.85865
	COL5A3	1.81855	0.00354793	2.45003
	AKAP12	1.81736	0.0167312	1.77647
	SLC37A2	1.81669	0.0062478	2.20427
	ARHGEF12	1.81152	0.0301904	1.52013
	CST7	1.80752	0.00777477	2.10931
	PTPRVP	1.79503	0.000157	3.8041
	FAM155B	1.79461	0.022926	1.63967
	MB21D2	1.79351	0.0240708	1.61851
	SERPINA1	1.7935	0.0160568	1.79434
	RORC	1.79267	0.0020986	2.67807
	TGFBR3	1.78815	0.0138663	1.85804
	PRR5	1.78766	0.0177542	1.7507
	GSTA4	1.78673	0.0210961	1.6758
	DFNA5	1.78145	0.0036637	2.43608
	ARNT2	1.77995	0.00696477	2.15709
	DMKN	1.77394	0.0336208	1.47339
	PLEKHG3	1.77228	0.0138955	1.85713
	SLC8A1	1.76659	0.00382896	2.41692
	CYP27B1	1.7636	0.0201451	1.69583
	CNKSR3	1.76258	0.00940162	2.0268
	IL1B	1.75367	0.0210043	1.67769
	ACSBG1	1.7533	0.00225974	2.64594
	PAPLN	1.75269	0.0233247	1.63218
	LGALS1	1.74545	0.00191066	2.71882
	PECAM1	1.7413	0.0289366	1.53855
	PDE4A	1.7365	0.00218826	2.6599
	NUAK1	1.73354	0.0121556	1.91522
	CXXC5	1.7318	0.0492339	1.30774
	ETV1	1.72071	0.0157546	1.80259
	PARD3	1.7203	0.00953021	2.0209
	JPH3	1.71527	0.00411246	2.3859
	MCAM	1.71382	0.00444919	2.35172
	PARD6G	1.71198	0.017738	1.7511
	SYTL3	1.71082	0.0184448	1.73413
	LRRC32	1.70558	0.0334598	1.47548
	FGR	1.70195	4.25e-06	5.37161
	CYS1	1.69855	0.0162063	1.79032
	IL15	1.69331	0.0478285	1.32031
	SCD5	1.68581	0.0471887	1.32616
	GJB6	1.68447	0.0352144	1.45328
	ARMC9	1.68315	0.000972	3.01233
	QPRT	1.68267	0.0343651	1.46388
	PDE8B	1.68263	0.0168738	1.77279
	AMIGO2	1.67881	0.00178473	2.74843
	TUBB6	1.66479	0.0311289	1.50684
	CCL15	1.66099	0.0326641	1.48593
	LIPC	1.65586	0.0285271	1.54474
	KIAA0408	1.65169	0.0082983	2.08101
	ARHGEF40	1.64794	0.00279773	2.55319
	EGLN3	1.6432	0.0393518	1.40504
	CLNK	1.63871	0.00220087	2.65741
	FAM174B	1.63175	3.16e-05	4.50031
	RBPMS2	1.62897	0.011475	1.94025
	DENND3	1.62838	0.0115921	1.93584
	CD72	1.62664	0.00868842	2.06106
	PIGR	1.62122	0.0224324	1.64913
	MLK7-AS1	1.61929	0.0288872	1.53929
	LAG3	1.61671	0.00450325	2.34647
	RASSF8-AS1	1.61295	0.0281101	1.55114
	PDE7B	1.61272	0.0257742	1.58882
	CYTH3	1.6087	0.0192752	1.715
	TRGV7	1.59497	0.0114267	1.94208
	ROR1	1.59422	0.000556	3.25493
	TCF4	1.5931	0.0196599	1.70642
	XXYLT1	1.59303	0.019963	1.69977
	LGALS2	1.59109	0.0490887	1.30902
	METRNL	1.58782	0.0165779	1.78047
	RBM20	1.58332	0.0379843	1.4204
	FZD3	1.58156	0.0230727	1.6369
	CD109	1.57674	0.0287776	1.54095
	PTGER2	1.5747	0.00987406	2.0055
	F2R	1.5632	0.0182933	1.73771
	PON3	1.55298	0.0323253	1.49046
	FARP1	1.54977	0.0274399	1.56162
	FOXP3	1.54885	0.00996846	2.00137
	TMEM74B	1.54849	0.00868158	2.0614
	FGD4	1.54546	0.0404084	1.39353
	OTUB2	1.54372	0.0463579	1.33388
	C8orf60	1.53947	0.0455393	1.34161
	LOC101927851	1.53268	0.0154354	1.81148
	C9orf139	1.53147	0.0492719	1.3074
	KLHDC9	1.52896	0.000652	3.18575
	LOC102467081	1.52499	0.0354099	1.45088
	PKIG	1.52411	0.00815297	2.08868
	GABRE	1.5196	0.000598	3.2233
	FAM43A	1.51906	0.0287076	1.542
	MAP6D1	1.5183	0.00578116	2.23798
	TSPAN12	1.50836	0.00251217	2.59995
	SNTB1	1.50637	0.0299848	1.5231
	AZIN2	1.5037	0.00879033	2.05599
	RAI2	1.50353	0.00261927	2.58182
	HECTD2	1.49256	0.000307	3.51286
	CLIC4	1.48855	0.00359801	2.44394
	PPFIBP1	1.48599	0.0128615	1.89071
	ADPRH	1.47832	0.018362	1.73608
	COPG2IT1	1.47823	0.00576026	2.23956
	SOX5	1.47701	0.0383641	1.41607
	CHIA	1.47625	0.0329307	1.4824
	TNFRSF18	1.47516	0.00995546	2.00194
	RGS9	1.47467	0.00731216	2.13595
	PRDM1	1.47044	0.0227648	1.64274
	PARD3-AS1	1.46531	0.024542	1.61009
	HES6	1.46527	0.0324589	1.48867
	COL9A3	1.46333	0.00404307	2.39329
	ALOX5	1.46323	0.0110707	1.95582
	LOC101928221	1.45888	0.00538413	2.26888
	PRKCDBP	1.45738	0.00343268	2.46437
	TRO	1.45667	0.010124	1.99465
	LOC101928714	1.45459	0.0215505	1.66654
	RNF157	1.45155	9.45e-05	4.02457
	B3GAT1	1.45094	0.0237987	1.62345
	TARP	1.44686	0.00310439	2.50802
	PHLDA1	1.44379	0.00224199	2.64937
	KCNK1	1.4346	0.00336803	2.47262
	DLG5	1.43294	0.0247247	1.60687
	KIF7	1.4203	0.0178538	1.74827
	LRRN3	1.41466	0.0283839	1.54693
	PRSS1	1.41117	0.0213858	1.66987
	ANXA2P3	1.40306	0.000152	3.81816
	FBXO27	1.39705	0.000344	3.46344
	PHLDA2	1.39551	0.0157787	1.80193
	LINC00271	1.39488	0.01742	1.75895
	KCNJ11	1.39405	0.0043199	2.36453
	MINOS1-NBL1	1.39316	0.0269493	1.56945
	SLC2A8	1.38986	0.0302892	1.51871
	MYO7A	1.3893	0.0369901	1.43191
	JAM2	1.3864	0.0123333	1.90892
	OR2F2	1.38434	0.00994953	2.0022
	VAV3-AS1	1.38223	0.0138353	1.85901
	WWOX	1.38118	0.0407027	1.39038
	SPATA3	1.38048	0.0455962	1.34107
	CPA4	1.38027	0.0299737	1.52326
	DNAI2	1.37709	0.0398774	1.39927
	SDC4	1.37641	0.00756768	2.12104
	RNF207	1.3725	0.00121252	2.91631
	C2CD4B	1.37012	0.00876085	2.05745
	DNAH11	1.35612	0.0293731	1.53205
	VNN1	1.35499	0.0123465	1.90846
	POU2AF1	1.35481	0.0261812	1.58201
	LOC101928123	1.35394	0.00123135	2.90962
	GABBR1	1.35141	0.0101022	1.99558
	LINC00332	1.35088	0.00966634	2.01474
	HECW2	1.34477	0.0226597	1.64475
	PVRL3	1.33841	0.0022142	2.65478
	CDCA7L	1.33612	0.00493398	2.3068
	IGLL5	1.33409	0.0498074	1.30271
	MARCKS	1.3315	0.00341153	2.46705
	GAS2L1	1.33003	0.0331002	1.48017
	ABCB1	1.31858	0.00104356	2.98148
	PRL	1.31848	0.00688531	2.16208
	GPR132	1.31767	0.0042876	2.36779
	STMN4	1.31433	0.0103308	1.98586
	BIK	1.307	0.00864268	2.06335
	SMPDL3A	1.30432	0.00866283	2.06234
	ATP1B1	1.29825	0.000536	3.27084
	ADORA2B	1.29809	0.0220799	1.656
	SERP2	1.29652	0.00529629	2.27603
	UBD	1.29645	0.0150342	1.82292
	MAGI2	1.29498	0.0349062	1.4571
	SPRY1	1.29305	0.0180706	1.74303
	SLC23A3	1.28828	0.00756216	2.12135
	ZNF541	1.28807	0.00642202	2.19233
	APOBR	1.28714	0.0332577	1.47811
	LHX1	1.28696	0.0134276	1.872
	SYNGR3	1.2859	0.00207923	2.6821
	C16orf45	1.28053	0.0250484	1.60122
	TRIM17	1.27685	0.00819433	2.08649
	SLC30A3	1.27646	0.0342998	1.46471
	ADTRP	1.27645	0.000853	3.06905
	SUOX	1.27542	0.0360854	1.44267
	FAM57A	1.27152	0.0206487	1.68511
	LOC100288798	1.2679	0.0107586	1.96825
	TNFAIP6	1.26386	0.0419259	1.37752
	PMEPA1	1.26314	0.00602943	2.21972
	GLIS2	1.26268	0.0145355	1.83757
	PLCG2	1.25927	0.0296023	1.52867
	SH2D4A	1.25387	0.00104511	2.98084
	KIFC3	1.25371	0.00470914	2.32706
	VDR	1.25319	0.0224302	1.64917
	DFNB31	1.25264	0.0101842	1.99207
	NCALD	1.25059	0.0258597	1.58738
	NCF4	1.24874	0.0050524	2.2965
	SH2B2	1.24511	0.000949	3.02273
	LOC100507006	1.24046	0.00583557	2.23392
	FURIN	1.23818	0.0486657	1.31278
	NMB	1.23781	0.00290557	2.53677
	ABI3	1.23596	0.0332662	1.478
	TNS2	1.23339	0.0463685	1.33378
	PLAGL1	1.2333	0.0109451	1.96078
	NUDT7	1.23178	0.000379	3.42136
	HOMER3	1.23119	0.00150257	2.82317
	INPP1	1.23045	0.0356439	1.44802
	ZBTB8A	1.22981	0.0101744	1.99249
	OAZ3	1.22953	0.0371887	1.42959
	PTPLA	1.22658	0.0431629	1.36489
	LOC375196	1.22589	0.00840588	2.07542
	CPA5	1.22026	0.00249654	2.60266
	LHFPL2	1.21918	0.00813633	2.08957
	IFT81	1.21757	0.0426683	1.36989
	SGK1	1.21711	0.000391	3.40782
	ANXA2P1	1.21493	0.0113852	1.94366
	OBSL1	1.20697	0.0462609	1.33479
	STON2	1.20591	0.00100117	2.99949
	COPZ2	1.20467	0.0296389	1.52814
	LRP11	1.20157	0.0369085	1.43287
	TIAM2	1.20018	0.0151099	1.82074
	WNT6	1.1975	0.00701775	2.1538
	CTNND2	1.19606	0.040938	1.38787
	HLA-DQA1	1.19529	0.0399488	1.3985
	DYNC2H1	1.19461	0.0209075	1.6797
	BAIAP3	1.19402	0.0496914	1.30372
	PDGFA	1.18941	0.0147446	1.83137
	TANC1	1.18762	0.0347294	1.4593
	PCAT6	1.18745	0.00239548	2.62061
	LOC101927963	1.18227	0.001944	2.7113
	RASSF4	1.18165	0.0403518	1.39414
	DNAH14	1.1816	0.0162765	1.78844
	NR4A1	1.18096	0.037023	1.43153
	RCAN2	1.17937	0.0391287	1.4075
	XXYLT1-AS2	1.1792	0.00779342	2.10827
	AATK	1.17314	0.010524	1.97782
	STAT4	1.17247	0.0377942	1.42258
	SEPP1	1.16872	0.0267409	1.57282
	SPACA5	1.16696	0.0191466	1.71791
	TLR9	1.16341	0.0489851	1.30994
	IL18R1	1.16162	0.00335447	2.47438
	GLOD5	1.16101	0.0119886	1.92123
	PHLPP1	1.1603	0.00448501	2.34824
	SYCE3	1.15827	0.000301	3.52143
	CD59	1.15543	0.0057289	2.24193
	BASP1	1.15267	0.000734	3.1343
	FAM46A	1.152	0.0155837	1.80733
	TP53INP2	1.15169	0.0354976	1.4498
	ANKDD1B	1.14601	0.0324064	1.48937
	ANXA2	1.14567	0.00150082	2.82367
	CHN1	1.14044	0.00135609	2.86771
	CXCL1	1.13941	0.0395298	1.40308
	DUSP4	1.13766	0.0289883	1.53778
	C12orf75	1.13681	0.0207116	1.68379
	CACNA2D3	1.13625	0.024188	1.6164
	LFNG	1.13423	0.00193657	2.71297
	PRDM8	1.12922	0.000282	3.54975
	SORBS1	1.12916	0.00680136	2.1674
	BSPRY	1.12794	0.00538735	2.26862
	C11orf96	1.12489	0.00399979	2.39796
	SYT17	1.12195	0.0338314	1.47068
	MYO7B	1.12065	0.0333442	1.47698
	IL17C	1.11861	0.0293202	1.53283
	CD101	1.11821	0.00189274	2.72291
	KAZALD1	1.11609	0.0187734	1.72646
	CPT1C	1.115	0.0162983	1.78786
	IQSEC2	1.11363	0.00317702	2.49798
	NRARP	1.11298	0.0112523	1.94876
	TTC7B	1.1106	0.0123467	1.90845
	STARD9	1.10693	0.00402133	2.39563
	REEP2	1.1022	0.0327414	1.4849
	TGFBR3L	1.09934	0.0152474	1.8168
	KANK1	1.09836	0.0134987	1.86971
	SLC17A3	1.09678	0.00170531	2.7682
	SRD5A1	1.09615	0.00288959	2.53916
	RGS16	1.09411	0.0193638	1.71301
	TMCC3	1.09065	0.0291993	1.53463
	LRP12	1.08744	0.0185968	1.73056
	LGALSL	1.08726	0.0375291	1.42563
	VPS37B	1.08715	0.0021052	2.67671
	DOCK1	1.07803	0.0189369	1.72269
	FUT7	1.0767	0.00441258	2.35531
	OXER1	1.0712	0.0214864	1.66784
	GSAP	1.06896	0.00350504	2.45531
	IL1RN	1.06837	0.0314564	1.50229
	MIR210HG	1.06797	0.00905468	2.04313
	ZNF768	1.0674	0.00110913	2.95502
	TNFRSF1B	1.06726	0.0136633	1.86445
	ABCC6	1.06498	0.0171092	1.76677
	STXBP5L	1.06157	0.0282893	1.54838
	TNIP3	1.05986	0.0310982	1.50726
	NRGN	1.05936	0.00566822	2.24655
	IL15RA	1.05852	0.0221271	1.65508
	TDRD6	1.05397	0.024255	1.6152
	NCR3LG1	1.05384	0.0292629	1.53368
	GPR25	1.0522	0.0131204	1.88205
	CD200	1.05096	0.00326627	2.48595
	CARD14	1.04897	0.0218893	1.65977
	C1orf106	1.04816	0.0205905	1.68633
	ENPP3	1.04792	0.0274069	1.56214
	SLC35G2	1.04788	0.0498706	1.30216
	CTLA4	1.03934	0.0234965	1.629
	SPINT1	1.03828	0.019102	1.71892
	SNX9	1.0369	0.0030616	2.51405
	CHIT1	1.03626	0.0235036	1.62887
	NIPAL4	1.03625	0.0309935	1.50873
	MERTK	1.03462	0.00509568	2.2928
	SSC5D	1.03411	0.0111652	1.95214
	CTTN	1.03237	0.0101194	1.99485
	PCOLCE-AS1	1.0276	0.0477865	1.32069
	DNM3	1.02611	0.00486682	2.31275
	VWC2L	1.0231	0.0264473	1.57762
	TTN	1.02079	0.0231113	1.63618
	LOC104968399	1.02058	0.0483383	1.31571
	DBN1	1.01503	0.0186646	1.72898
	LACC1	1.01455	0.0370051	1.43174
	TNFRSF4	1.01148	0.00320058	2.49477
	LINC01197	1.00763	0.0384796	1.41477
	PLA2G16	1.00372	0.000978	3.00966
	LAMA2	1.00266	0.00309246	2.5097
	ZSCAN9	1.00215	0.00147838	2.83021
	FAM126A	1.00153	0.0462292	1.33508
	KCNA2	0.998815	0.00239938	2.6199
	LONRF3	0.998103	0.0374727	1.42629
	PLXNB2	0.996891	0.000817	3.08778
	DENND2C	0.996676	0.00156394	2.80578
	THEMIS2	0.996009	0.00673867	2.17143
	KDELC1	0.994559	0.0109877	1.95909
	HBEGF	0.993976	0.0169344	1.77123
	CCDC67	0.991809	0.0083376	2.07896
	SAMSN1	0.991607	0.0158364	1.80034
	LINC01229	0.989982	0.0247248	1.60687
	RIMS3	0.988754	0.0107291	1.96944
	GABRA3	0.987965	0.0126919	1.89647
	POFUT1	0.987089	0.0246034	1.609
	LOC101927100	0.986117	0.0499448	1.30151
	C11orf39	0.985716	0.00194166	2.71183
	FXYD6	0.984811	0.00192979	2.71449
	AQP11	0.984761	0.0328111	1.48398
	PARVB	0.983919	0.010073	1.99684
	EFNB2	0.979359	0.00613645	2.21208
	APOBEC3B	0.974071	0.0251527	1.59941
	HLA-DMA	0.971495	0.00349423	2.45665
	PPP1R26	0.969698	0.00128087	2.8925
	THNSL2	0.967615	0.0162849	1.78822
	C17orf58	0.964042	0.0462873	1.33454
	SEMA3D	0.962128	0.00137065	2.86307
	C1orf56	0.961016	0.0016951	2.7708
	CLOCK	0.960667	0.0211835	1.674
	INA	0.960404	0.0219327	1.65891
	ECSCR	0.958705	0.0057441	2.24078
	CASP10	0.958279	0.00991641	2.00365
	SMAD7	0.958162	0.0233917	1.63094
	CEBPA-AS1	0.954227	0.0388796	1.41028
	RAPGEF5	0.954185	0.0488935	1.31075
	IQCD	0.954025	0.0481417	1.31748
	ARNTL2	0.953196	0.0474887	1.32341
	SNHG22	0.952143	0.0171524	1.76568
	COL27A1	0.951741	0.0353993	1.45101
	TST	0.948461	0.000791	3.10182
	CPNE5	0.947946	0.00607311	2.21659
	TBXAS1	0.944481	0.00149481	2.82541
	STX1A	0.944033	0.0209083	1.67968
	STAU2	0.940463	0.0177565	1.75064
	LINC00605	0.940431	0.0256899	1.59024
	OSBPL10	0.939087	0.0399315	1.39868
	TOR4A	0.93667	0.0116335	1.93429
	PTGDS	0.936567	0.0154139	1.81209
	LOC643201	0.932446	0.0243149	1.61413
	CD63	0.932356	0.00718481	2.14358
	SETD7	0.931893	0.0185092	1.73261
	TMEM97	0.930835	0.0210886	1.67595
	MYO1F	0.928625	0.00118428	2.92655
	TNFSF13B	0.926368	0.000241	3.61798
	KIAA1324	0.923232	0.000645	3.19044
	ANGPTL6	0.922155	0.0418284	1.37853
	RORA	0.919591	0.00780272	2.10775
	SGCD	0.917761	0.0432354	1.36416
	LINC01132	0.916734	0.00845965	2.07265
	PDE6G	0.9167	0.0159829	1.79634
	CAMSAP3	0.916252	0.00410677	2.3865
	EFCAB11	0.913233	0.0131431	1.8813
	FAXDC2	0.912508	0.00158822	2.79909
	LPA	0.912372	0.023258	1.63343
	SCCPDH	0.911551	0.0335315	1.47455
	LINC00593	0.911194	0.0107818	1.96731
	IL2RA	0.909656	0.00604883	2.21833
	RGS1	0.907964	0.015616	1.80643
	FAM129A	0.906902	0.0384808	1.41476
	MSI2	0.904611	0.000482	3.31695
	EVC	0.902129	0.00758033	2.12031
	UCP2	0.899636	0.0192765	1.71497
	LRTOMT	0.899009	0.00206853	2.68434
	TMBIM1	0.897469	0.000178	3.74958
	MORN2	0.896262	0.00785668	2.10476
	VAV3	0.894872	0.000534	3.27246
	TRIO	0.892993	0.00144477	2.8402
	BRSK2	0.8925	0.0261681	1.58223
	CYFIP1	0.891786	0.0152907	1.81557
	IYD	0.891765	0.040785	1.3895
	TM4SF5	0.889074	0.00501861	2.29942
	CLCNKA	0.887176	0.0368759	1.43326
	TP73	0.885678	0.00213383	2.67084
	GSG2	0.885397	0.0345306	1.4618
	UEVLD	0.884772	0.00798936	2.09749
	COL6A3	0.88405	0.0481258	1.31762
	LOC100128517	0.881567	0.039639	1.40188
	INPP5F	0.8803	0.0138744	1.85779
	PON2	0.879278	0.011585	1.93611
	PAM	0.87579	0.0248184	1.60523
	LOC101929529	0.875293	0.0336111	1.47352
	LINC00982	0.870288	0.0128325	1.89169
	TNAP	0.870271	0.0272822	1.56412
	TSC22D1	0.869895	0.0328625	1.4833
	GRAMD1B	0.868729	0.00608768	2.21555
	SLC14A1	0.868453	0.0218275	1.661
	GTDC1	0.867008	0.0188381	1.72496
	SNX33	0.865977	0.0317267	1.49858
	C6orf52	0.865937	0.0291183	1.53583
	ANK1	0.864341	0.0254407	1.59447
	lnc-KCTD6-3	0.863306	0.0444987	1.35165
	PHYH	0.862163	0.00437907	2.35862
	SFXN2	0.856986	0.0297347	1.52674
	TTK	0.856436	0.0485618	1.31371
	HVCN1	0.854434	0.00110946	2.95489
	ANKRD9	0.854346	0.00552472	2.25769
	FGFR1	0.853194	0.0394845	1.40357
	SDSL	0.846422	0.00222742	2.6522
	ANKRD13B	0.844985	0.00973702	2.01157
	FABP5	0.843629	0.000484	3.31515
	FZD2	0.843039	0.0463806	1.33366
	CAMK2N2	0.842787	0.0255945	1.59185
	TMEM198	0.842271	0.0469137	1.3287
	FEZ1	0.841728	0.0180549	1.74341
	ITPRIPL1	0.841488	0.0218189	1.66117
	OSBPL3	0.840435	0.0305976	1.51431
	MANSC4	0.840022	0.0334714	1.47533
	FAM27C	0.839136	0.0074451	2.12813
	CELA3A	0.838291	0.0143065	1.84447
	METTL21B	0.837793	0.0294366	1.53111
	HEXIM2	0.837074	0.0110653	1.95604
	IL12RB1	0.83492	0.0437211	1.35931
	YBX2	0.832806	0.00448855	2.34789
	DUSP2	0.829301	0.0035471	2.45013
	CKLF	0.82808	0.00158102	2.80106
	H1FX-AS1	0.827751	0.00847871	2.07167
	FNDC3B	0.82477	0.0162232	1.78986
	KIF5C	0.821846	0.0357688	1.4465
	ITM2C	0.820927	0.0024611	2.60887
	APOBEC3G	0.819265	0.024087	1.61822
	ADD3	0.819173	0.00350094	2.45581
	CDC42EP1	0.817713	0.0343898	1.46357
	SLC22A15	0.817637	0.00453002	2.3439
	SH3BP2	0.816927	0.00110964	2.95482
	ENTPD2	0.81645	0.0380232	1.41995
	MPZL2	0.814757	0.00161733	2.7912
	MAL	0.813281	0.000515	3.28819
	PCOLCE	0.81257	0.00880162	2.05544
	LINC01377	0.812226	0.00583717	2.2338
	MXRA7	0.812117	0.00158294	2.80054
	TPM2	0.811833	0.00163618	2.78617
	AK4	0.811133	0.00239173	2.62129
	SPRYD7	0.810326	0.000989	3.0048
	ZBP1	0.809891	0.0405198	1.39233
	C3orf14	0.807348	0.0378795	1.4216
	NFKBID	0.807044	0.0410265	1.38694
	SSH1	0.806971	0.0196674	1.70625
	TWSG1	0.802968	0.00026	3.58503
	CD82	0.799818	0.0191833	1.71708
	TET1	0.798851	0.0295653	1.52922
	PTPRM	0.795225	0.00857015	2.06701
	TRPM2	0.794661	0.00369662	2.43219
	ZMYND12	0.792475	0.0304141	1.51692
	LOC100507002	0.791289	0.0135028	1.86958
	SEC14L2	0.789727	0.00373528	2.42768
	DNAJB13	0.789284	0.000635	3.19723
	LOC101928354	0.786494	0.00102439	2.98954
	LOC646762	0.78587	0.0127981	1.89285
	GSTM3	0.784307	0.0378168	1.42232
	SAMD4A	0.783	0.0304337	1.51665
	FAM167A	0.782413	0.0246972	1.60735
	HMGB3P1	0.781538	0.00487161	2.31233
	GPRC5B	0.780686	0.0455669	1.34135
	RAB42	0.780343	0.0456737	1.34033
	OR10H2	0.778745	0.0359751	1.444
	TRIP10	0.777882	0.00686994	2.16305
	ABCC1	0.777314	0.00788545	2.10317
	LONRF2	0.776479	0.0481446	1.31745
	SPIRE1	0.775937	0.000293	3.53313
	RASL10A	0.775681	0.0143438	1.84334
	CD81	0.775388	0.00872873	2.05905
	CD96	0.775161	0.0061235	2.213
	SMIM3	0.774029	0.0277292	1.55706
	TTYH3	0.773404	0.0353891	1.45113
	YAE1D1	0.771737	0.0260853	1.5836
	CREB3L2	0.769927	0.0347194	1.45943
	KHDRBS3	0.769905	0.0416762	1.38011
	FAM27E2	0.769808	0.0363576	1.4394
	ARHGAP23	0.76976	0.0497117	1.30354
	UBASH3B	0.769264	0.0488919	1.31076
	RIN3	0.769118	0.00789928	2.10241
	FKBP11	0.767056	0.0121586	1.91512
	LYST	0.766915	0.00169551	2.7707
	MAST2	0.766571	0.016341	1.78672
	RAB27A	0.764416	0.0136411	1.86515
	IRF5	0.763978	0.0072634	2.13886
	CERK	0.761953	0.000996	3.00174
	PPT2	0.761333	0.00616205	2.21027
	TPP1	0.759871	0.000337	3.47237
	TMEM178A	0.759295	0.00306306	2.51384
	HLA-DQB1	0.759092	0.0029901	2.52431
	VAV2	0.754265	0.0253716	1.59565
	HEG1	0.753337	0.0426198	1.37039
	DLEU1	0.753154	0.00593483	2.22659
	LINC01255	0.751846	0.00854381	2.06835
	ATL1	0.751513	0.00281014	2.55127
	NFATC1	0.751512	0.00791886	2.10134
	CDH12	0.750142	0.00373374	2.42786
	MBNL2	0.749714	0.0166716	1.77802
	MIR181A1HG	0.748508	0.0116639	1.93316
	ETV4	0.745563	0.00964143	2.01586
	RBPJ	0.744694	0.0172471	1.76328
	CEP112	0.743695	0.00561329	2.25078
	ACTN3	0.74273	0.0435039	1.36147
	RUNX3	0.740953	0.0487794	1.31176
	C1orf74	0.739438	0.016915	1.77173
	GPR153	0.738652	0.0116025	1.93545
	LRRC34	0.73862	0.0159282	1.79783
	JMJD1C-AS1	0.738027	0.0154469	1.81116
	GRAMD4	0.737606	0.00920993	2.03574
	DPCD	0.734973	0.000533	3.27327
	TNFSF8	0.734395	0.0165309	1.7817
	NGRN	0.734384	0.0246501	1.60818
	LEPR	0.731417	0.0107662	1.96794
	LOC652276	0.730522	0.0223387	1.65094
	TPPP	0.726249	0.00906265	2.04274
	PRSS3P2	0.725281	0.0208415	1.68107
	VTRNA1-3	0.722828	0.0054133	2.26654
	S100A4	0.721565	0.0415335	1.3816
	RAMP1	0.720116	0.00318281	2.49719
	2020-09-11	0.719533	0.0162214	1.78991
	FAM92A1	0.71846	0.00939319	2.02719
	RHEBL1	0.717899	0.0179241	1.74656
	LRRC28	0.717544	0.000232	3.63451
	CDK2AP1	0.715988	0.0159594	1.79698
	PTPN11	0.715931	0.0433653	1.36286
	CSGALNACT1	0.71545	0.0242373	1.61552
	WNT3	0.714701	0.00177228	2.75147
	PLEKHA7	0.714329	0.0354553	1.45032
	PCED1B	0.714126	0.00280362	2.55228
	CTNNAL1	0.713907	0.00166421	2.77879
	KIF21A	0.71318	0.0160089	1.79564
	SECTM1	0.713012	0.011358	1.9447
	LINC00963	0.712651	0.00508952	2.29332
	RGPD5	0.712398	0.021508	1.6674
	DLGAP3	0.710178	0.000132	3.87943
	TMEM232	0.707577	0.00300075	2.52277
	LZTFL1	0.7059	0.0241781	1.61658
	BCL2	0.704819	0.00313363	2.50395
	ARL3	0.70261	0.0357277	1.447
	MYBL2	0.702485	0.037312	1.42815
	CAPN2	0.702404	0.0416482	1.3804
	SMAD9	0.702389	0.0416669	1.38021
	UBALD2	0.699388	0.011682	1.93248
	RASGRP4	0.69909	0.00366961	2.43538
	CDH7	0.698191	0.0444829	1.35181
	DNMBP	0.697693	0.0174623	1.7579
	MFSD7	0.696838	0.00384906	2.41465
	ATHL1	0.69668	0.0292481	1.5339
	MESP1	0.696372	0.0136905	1.86358
	FAM230B	0.695366	0.0324997	1.48812
	KRTAP4-6	0.692968	0.00920458	2.036
	LOC400684	0.692767	0.00894124	2.0486
	CENPM	0.692637	0.0204026	1.69031
	GABARAPL1	0.688578	0.0185585	1.73146
	MIAT	0.688137	0.00895771	2.0478
	FOXD4	0.686607	0.0139435	1.85563
	SH2D2A	0.686201	0.0448418	1.34832
	FAM101B	0.685062	0.00508253	2.29392
	LPAR5	0.683877	0.00951798	2.02146
	ERRFI1	0.683549	0.0241601	1.6169
	SHCBP1	0.678328	0.0450805	1.34601
	GUCY2GP	0.677822	0.0219184	1.65919
	HIVEP1	0.67779	0.00664616	2.17743
	TMCO2	0.676627	0.0160466	1.79462
	ACTN4	0.67635	0.00329061	2.48272
	CMTM1	0.676146	0.0279919	1.55297
	CD83	0.674887	0.0335543	1.47425
	WARS	0.674532	0.0160238	1.79524
	MAST4	0.672461	0.0398556	1.39951
	HMBS	0.671136	0.0288794	1.53941
	CASP9	0.666715	0.0235434	1.62813
	RNF19B	0.666709	0.0223854	1.65004
	C16orf93	0.666533	0.00255373	2.59282
	GPR137B	0.666531	0.0061782	2.20914
	C3AR1	0.666466	0.0451177	1.34565
	OGFRL1	0.666374	0.0134577	1.87103
	SYNE3	0.666247	0.0378309	1.42215
	LOC100507642	0.664292	0.0222926	1.65184
	NDST1	0.662162	0.0413963	1.38304
	LOC101926963	0.661991	0.0189795	1.72172
	MGC12916	0.661558	0.00367709	2.4345
	PPFIA4	0.660557	0.033006	1.48141
	TTC34	0.660264	0.00734639	2.13393
	MED20	0.659701	0.035138	1.45422
	RAB26	0.658046	0.00856324	2.06736
	MAPKAPK2	0.657242	0.0343907	1.46356
	ACTA2	0.657173	0.00304279	2.51673
	ADCY3	0.657027	0.0315255	1.50134
	LOC101927824	0.656809	0.0374234	1.42686
	MTMR9LP	0.656054	0.0417645	1.37919
	AURKB	0.654033	0.018272	1.73821
	LINC00944	0.653535	0.0125847	1.90016
	YWHAQ	0.653518	0.0211393	1.67491
	ACY1	0.652508	0.00250149	2.6018
	PGAM1	0.652261	0.028661	1.54271
	TBX21	0.65211	0.048698	1.31249
	MPI	0.651683	0.038143	1.41859
	LOC100506136	0.651521	0.0313479	1.50379
	CCNA2	0.650958	0.00595332	2.22524
	MPP1	0.650823	0.0250994	1.60034
	ZBTB20-AS1	0.650656	0.0113538	1.94486
	PLXNB1	0.649983	0.00641467	2.19283
	PTPRJ	0.649594	0.0158807	1.79913
	UST	0.647738	0.00493957	2.30631
	HLA-DRB1	0.646554	0.0387663	1.41155
	TCTN1	0.646488	0.00208627	2.68063
	ORAI3	0.645609	0.00145737	2.83643
	C16orf74	0.64457	0.00483434	2.31566
	HDAC7	0.644213	0.00864	2.06349
	RGS3	0.643567	0.00380833	2.41927
	F5	0.64299	0.029688	1.52742
	DISP2	0.641286	0.0327782	1.48442
	SYNGR2	0.641015	0.0023613	2.62685
	FLJ20021	0.63912	0.0422882	1.37378
	ERMP1	0.638526	0.0184028	1.73512
	UBE2C	0.638111	0.0266526	1.57426
	HLA-DRB4	0.637494	0.0284069	1.54658
	ATP10A	0.636168	0.0266123	1.57492
	PSEN2	0.634817	0.0399549	1.39843
	TTC38	0.6325	0.00747696	2.12627
	CAPN12	0.632433	0.023773	1.62392
	CCDC74A	0.631914	0.0160656	1.7941
	MYO1G	0.631133	0.0287001	1.54212
	TXNDC5	0.630298	0.00820249	2.08605
	CD58	0.626995	0.0290623	1.53667
	CARNS1	0.626465	0.0392671	1.40597
	TPST2	0.625301	0.00434765	2.36175
	LOC101927875	0.62443	0.00372082	2.42936
	PCSK1N	0.623735	0.0281167	1.55103
	GNA12	0.623107	0.00611339	2.21372
	DIRAS1	0.622593	0.0422105	1.37458
	LAPTM4B	0.6206	0.0112311	1.94958
	SLC22A31	0.617967	0.017724	1.75144
	FBXO10	0.617819	0.0051889	2.28492
	LOC101930611	0.617428	0.0245336	1.61024
	LAT2	0.615139	0.0124381	1.90525
	DYNLRB2	0.614937	0.00910032	2.04094
	LOC441204	0.61462	0.0225712	1.64645
	ZNF35	0.613515	0.00243022	2.61435
	CMAHP	0.612839	0.00826863	2.08257
	CDCA3	0.611716	0.0154554	1.81092
	TFDP2	0.611306	0.0208931	1.68
	CILP2	0.609989	0.0283035	1.54816
	TPI1P2	0.608888	0.00662466	2.17884
	CCDC102A	0.608366	0.033733	1.47194
	FOXB2	0.608251	0.0217814	1.66191
	TK2	0.60754	0.0171295	1.76626
	TGFB1	0.607033	0.0366624	1.43578
	TIGIT	0.60681	0.0177371	1.75112
	GYG1	0.603022	0.00349005	2.45717
	SPTY2D1	0.602008	0.022829	1.64151
	SPN	0.600961	0.0199721	1.69958
	DNPH1	0.60087	0.0137038	1.86316
	ZNF358	0.600782	0.00390366	2.40853
	GCNT2	0.600635	0.00615006	2.21112
	TNS1	0.599173	0.0306689	1.5133
	EBF4	0.599021	0.040385	1.39378
	LOC101928725	0.598991	0.0239642	1.62044
	SCD	0.598966	0.0156033	1.80678
	IGF1R	0.598387	0.0103462	1.98522
	DNAH17	0.594975	0.048564	1.31369
	ST7	0.591628	0.0141426	1.84947
	LOC102724094	0.591573	0.0138674	1.85801
	RAB34	0.591433	0.0200378	1.69815
	PKM	0.590222	0.0158335	1.80042
	TPI1	0.589851	0.00385527	2.41395
	MLLT4	0.589321	0.017438	1.7585
	H1F0	0.588743	0.0123074	1.90983
	THG1L	0.588739	0.00910687	2.04063
	PAPL	0.587802	0.0113719	1.94417
	LINC01315	0.586875	0.0406471	1.39097
	YARS	0.585448	0.0336936	1.47245
	GALNT2	0.585365	0.0204756	1.68876
	GLIDR	0.585218	0.00483147	2.31592
	TRIP13	0.585209	0.0487999	1.31158
	SPC25	0.581994	0.0456627	1.34044
	RNF208	0.579927	0.0048055	2.31826
	CDIP1	0.579676	0.0104019	1.98289
	FAM63A	0.579484	0.04132	1.38384
	ZAK	0.577754	0.0210507	1.67673
	CORO1B	0.577635	0.0416103	1.3808
	TRG-AS1	0.577103	0.0138778	1.85768
	CACFD1	0.577037	0.002042	2.68995
	LINC01366	0.576802	0.0116684	1.93299
	CXorf21	0.5763	0.00385291	2.41421
	SLC25A10	0.576036	0.0372293	1.42911
	HEATR5A	0.574252	0.0371181	1.43041
	PTPN7	0.574032	0.0207723	1.68251
	TMEM167A	0.573687	0.0267708	1.57234
	INAFM2	0.573604	0.0139901	1.85418
	CCDC122	0.572731	0.00322008	2.49213
	LINC01503	0.572559	0.00576158	2.23946
	CRY1	0.572383	0.0223023	1.65165
	CCDC150	0.570631	0.0359066	1.44483
	BCL2L11	0.568835	0.0128036	1.89267
	CERS4	0.567859	0.00242391	2.61548
	CBLN3	0.565661	0.0249893	1.60225
	RAB9A	0.565343	0.0019709	2.70534
	MPST	0.564968	0.00848498	2.07135
	AGBL5	0.564832	0.0099227	2.00337
	GAN	0.563731	0.00982662	2.0076
	APOBEC3F	0.561971	0.0164535	1.78374
	LOC101928864	0.561666	0.0444584	1.35205
	SAT1	0.560512	0.00183997	2.73519
	SLC16A3	0.560083	0.0170054	1.76941
	CBLB	0.559572	0.00406991	2.39042
	EPS8L1	0.559008	0.0139211	1.85633
	ANP32E	0.55855	0.0259814	1.58534
	FLJ42627	0.556564	0.00545936	2.26286
	LOC101927811	0.554101	0.0405595	1.39191
	C16orf59	0.553707	0.0193695	1.71288
	EPS8L2	0.553072	0.00845282	2.073
	CALHM2	0.552751	0.0498031	1.30274
	RELL1	0.552728	0.0443742	1.35287
	HIST1H2AI	0.552242	0.043697	1.35955
	LINGO4	0.551945	0.0279209	1.55407
	LOC100506258	0.549801	0.00694297	2.15845
	PVR	0.548838	0.0262022	1.58166
	SLC16A5	0.547447	0.00981322	2.00819
	PCED1B-AS1	0.547271	0.000411	3.38616
	PELI1	0.546846	0.0318441	1.49697
	LY6E	0.545693	0.0400687	1.39719
	ZNF853	0.544593	0.0126947	1.89638
	RSPH1	0.543628	0.00364428	2.43839
	ZC3H12D	0.542937	0.00263084	2.57991
	LOC388780	0.542491	0.00906913	2.04243
	GINS2	0.541269	0.0361233	1.44221
	POU2F2	0.540645	0.00686471	2.16338
	PCTP	0.539738	0.0336668	1.4728
	CISH	0.539347	0.000504	3.29757
	CRIP1	0.539291	0.00217167	2.66321
	MST1L	0.53911	0.0330959	1.48023
	RHOC	0.538222	0.0441857	1.35472
	PLCL2	0.538096	0.00736523	2.13281
	LOC102724238	0.537775	0.00173583	2.76049
	HOXB4	0.537601	0.0353587	1.4515
	KDM6B	0.537563	0.000304	3.51713
	STARD3NL	0.536541	0.032777	1.48443
	NCKAP1	0.535994	0.0137713	1.86103
	ILK	0.53559	5.47e-05	4.26201
	AURKA	0.535528	0.0331802	1.47912
	LINC00467	0.534222	0.024622	1.60868
	RABL6	0.531469	0.047867	1.31996
	LMO2	0.530404	0.033998	1.46855
	ABHD6	0.529998	0.0330929	1.48027
	ZNF281	0.529326	0.00631808	2.19941
	MAP1LC3A	0.528771	0.0463583	1.33387
	DHODH	0.528253	0.00645109	2.19037
	LINC00326	0.526572	0.0492064	1.30798
	ZFPM1	0.5237	0.00277606	2.55657
	SLAMF1	0.52207	0.00738772	2.13149
	NNAT	0.520922	0.0155527	1.8082
	TSPAN4	0.520234	0.00637818	2.1953
	ORMDL3	0.520054	0.0332164	1.47865
	S100A13	0.519472	0.00747328	2.12649
	NRSN2	0.518689	0.00385537	2.41393
	ATOX1	0.518635	0.00476581	2.32186
	LONRF1	0.517684	0.0131494	1.88109
	TNFRSF25	0.51695	0.0401569	1.39624
	TXNRD3	0.516481	0.017619	1.75402
	GPAT2	0.516469	0.00343652	2.46388
	DDIT4	0.51642	0.0303581	1.51773
	NPM2	0.515993	0.0055002	2.25962
	STK32C	0.515977	0.00177705	2.7503
	APOBEC3C	0.515911	0.0323944	1.48953
	GADD45A	0.513898	0.00136905	2.86358
	ARSD	0.513136	0.00542072	2.26594
	BUB1	0.512608	0.0436022	1.36049
	KIAA1804	0.511978	0.0231952	1.6346
	CACYBP	0.511446	0.0154938	1.80984
	HRH3	0.506848	0.0485408	1.31389
	TSPAN32	0.505553	0.00625014	2.20411
	VKORC1L1	0.504297	0.000746	3.12726
	HS6ST1	0.503067	0.0378368	1.42209
	CEP170B	0.502468	0.0113848	1.94368
	CAMK2N1	0.501665	0.0285131	1.54496
	YPEL1	0.501625	0.0182415	1.73894
	BCAS3	0.500134	0.00301057	2.52135
	NUDT8	0.500029	0.0045064	2.34617
	PIGZ	0.499973	0.0199586	1.69987
	ESPL1	0.499551	0.0133443	1.8747
	NPC1	0.499486	0.0472534	1.32557
	CENPW	0.499229	0.043416	1.36235
	AZGP1	0.498727	0.0294676	1.53066
	LINC00881	0.498526	0.0412984	1.38407
	PTGFRN	0.498014	0.00460371	2.33689
	GALE	0.497887	0.00655976	2.18311
	NINJ1	0.497391	0.0304269	1.51674
	POC1A	0.496904	0.0406555	1.39088
	LOC100507564	0.496213	0.0212327	1.673
	PDE9A	0.496035	0.0393038	1.40557
	CAB39L	0.495704	0.00300291	2.52246
	TRIM8	0.495221	0.0295187	1.5299
	KLLN	0.495115	0.00771189	2.11284
	RAD51	0.494854	0.0278779	1.55474
	CCDC107	0.494442	0.0280833	1.55155
	NET1	0.493879	0.0156514	1.80545
	NADK	0.493629	0.00177804	2.75006
	CXCL12	0.493457	0.0153057	1.81515
	AGAP3	0.491331	0.00032	3.49485
	SPA17	0.490718	0.019643	1.70679
	RAB9BP1	0.490652	0.0113298	1.94578
	DUSP10	0.490274	0.0129041	1.88927
	ZFYVE9	0.48972	0.0239159	1.62131
	NRIP2	0.489715	0.0278936	1.55449
	G6PC3	0.488223	0.000352	3.45346
	CD247	0.486666	0.00123015	2.91004
	ZNF580	0.486343	0.00088	3.05552
	COPG2	0.486165	0.00324609	2.48864
	SIAH2	0.485985	0.0274873	1.56087
	NAT14	0.484879	0.0145543	1.83701
	MOK	0.483668	0.0417428	1.37942
	CDYL2	0.482673	0.0401822	1.39597
	SLC25A13	0.481789	0.00361642	2.44172
	LOXL3	0.48098	0.0122519	1.9118
	ATP13A3	0.480425	0.00546313	2.26256
	SSH3	0.478874	0.00418868	2.37792
	SMCO4	0.478185	0.0356047	1.44849
	LINC00996	0.478119	0.042511	1.3715
	ICA1	0.477836	0.00828097	2.08192
	FLNA	0.476883	0.0160754	1.79384
	MFSD3	0.476357	0.000383	3.4168
	ADAM10	0.476114	0.00305124	2.51552
	ADAM19	0.474155	0.046879	1.32902
	ARHGAP10	0.473763	0.0021745	2.66264
	COPRS	0.473726	0.0254211	1.59481
	SLC41A2	0.473589	0.0219266	1.65903
	HOXB2	0.472813	0.01631	1.78755
	ANKRD37	0.472337	0.0362792	1.44034
	PGAM4	0.472288	0.0467439	1.33027
	APLP2	0.471542	0.0102842	1.98783
	CTSF	0.471029	0.030807	1.51135
	GHSR	0.470302	0.00570193	2.24398
	HCST	0.469664	0.0334402	1.47573
	TBC1D16	0.469562	0.0384732	1.41484
	LOC646626	0.466138	0.0189773	1.72176
	ALDH2	0.465549	0.0255182	1.59315
	AHI1	0.465064	0.0247013	1.60728
	LINC00637	0.464992	0.00926177	2.03331
	VAX2	0.464593	0.0005	3.30103
	TAF10	0.463468	0.0432105	1.36441
	LOC728975	0.462316	0.0115782	1.93636
	LDOC1L	0.461573	0.0122653	1.91132
	SLC37A4	0.461542	0.0259739	1.58546
	MLLT11	0.461356	0.00428282	2.36827
	PCAT19	0.461179	0.0454335	1.34262
	SLC38A10	0.461096	0.0253572	1.5959
	GPR137	0.460535	0.0120226	1.92
	HBS1L	0.460499	0.00210482	2.67678
	NQO2	0.460397	0.0121168	1.91661
	FDXR	0.46027	0.0192016	1.71666
	FIBP	0.46008	0.00844029	2.07364
	ESX1	0.458867	0.0385663	1.41379
	LRRC61	0.458772	0.0252559	1.59764
	GYS1	0.457759	0.0172451	1.76334
	SSX2IP	0.456609	0.0141719	1.84857
	MANEAL	0.456559	0.0307888	1.51161
	SLC9A7	0.456335	0.0202629	1.6933
	DPY19L1	0.454536	0.0127371	1.89493
	ARHGAP21	0.454243	0.0331571	1.47942
	B4GALT2	0.45401	0.0139426	1.85566
	C9orf64	0.453885	0.0190494	1.72012
	IL4R	0.453458	0.00973069	2.01186
	UCK2	0.451005	0.00317346	2.49847
	CUL1	0.450174	0.00674288	2.17115
	HMGN3	0.450062	0.0014653	2.83407
	CASC18	0.449765	0.0407827	1.38952
	CD151	0.448877	0.0208139	1.68165
	ALDH1B1	0.447845	0.0194619	1.71081
	CDKN3	0.446993	0.0447262	1.34944
	CENPP	0.446129	0.0312996	1.50446
	FAM212B	0.446046	0.00748898	2.12558
	CDCA8	0.445663	0.00887571	2.0518
	AP4M1	0.445662	0.0152149	1.81773
	LBH	0.44565	0.00551443	2.2585
	SLA2	0.442845	0.0212554	1.67253
	ST6GALNAC6	0.442411	0.0167934	1.77486
	PPIL1	0.441742	0.0279349	1.55385
	RECQL4	0.441728	0.00477174	2.32132
	DPY19L3	0.441458	0.0256825	1.59036
	AMICA1	0.441258	0.0481224	1.31765
	CCNB3	0.441251	0.0363537	1.43945
	PKMYT1	0.441217	0.04584	1.33876
	RECQL5	0.440285	0.0490531	1.30933
	GK	0.4402	0.0296665	1.52773
	GNAS	0.440189	0.000842	3.07469
	LRRC16B	0.440047	0.00101032	2.99554
	MEX3C	0.439921	0.000163	3.78781
	GALM	0.439182	0.0363515	1.43948
	NT5C3B	0.438728	0.0222348	1.65297
	ASF1B	0.438322	0.0120383	1.91944
	CD53	0.436468	0.0120576	1.91874
	RCSD1	0.436199	0.0168145	1.77432
	SLC22A20	0.435946	0.0271845	1.56568
	CLPB	0.435132	0.0164815	1.783
	C2CD4C	0.435108	0.00277055	2.55743
	LOC101929767	0.433941	0.00790182	2.10227
	CARS	0.431755	0.00477364	2.32115
	DOCK6	0.43152	0.036246	1.44074
	GK3P	0.43014	0.0317429	1.49835
	SDCBP2	0.427844	0.030762	1.51199
	ZNF280D	0.427703	0.0019037	2.7204
	TSPAN17	0.426797	0.0125235	1.90227
	LOC101926960	0.425953	0.0151057	1.82086
	EIF2AK3	0.425666	0.0245369	1.61018
	SETD8	0.423855	0.0184268	1.73455
	GCLC	0.42303	0.0254271	1.5947
	PLXNA4	0.422497	0.0401868	1.39592
	TSNAXIP1	0.421963	0.0420944	1.37578
	RPL39L	0.420675	0.0317167	1.49871
	PRKCQ-AS1	0.42037	0.000989	3.0048
	ASNA1	0.420107	0.00440536	2.35602
	LIMK1	0.419335	0.0478266	1.32033
	SFXN1	0.419214	0.00197088	2.70534
	EML5	0.41801	0.0449301	1.34746
	UBAC2-AS1	0.417042	0.0315122	1.50152
	BEST4	0.416365	0.0312153	1.50563
	FAM53B	0.416329	0.043828	1.35825
	CKS1B	0.415509	0.00129968	2.88616
	SDF4	0.413925	0.0206037	1.68605
	DCTPP1	0.413872	0.00219878	2.65782
	TMEM2	0.413622	0.000674	3.17134
	LCN9	0.413057	0.0267046	1.57341
	TMBIM6	0.412985	0.0142503	1.84617
	USP11	0.41297	0.00782905	2.10629
	MYLIP	0.412933	0.0202178	1.69427
	TESK1	0.411247	0.00222439	2.65279
	TFDP1	0.410404	0.004614	2.33592
	PHPT1	0.410287	0.00818173	2.08716
	CDKN2C	0.409726	0.00324093	2.48933
	NHLRC3	0.408705	0.00986492	2.00591
	HK2	0.408378	0.0104176	1.98223
	CNIH4	0.408098	0.00339025	2.46977
	SLC25A4	0.407771	0.00713579	2.14656
	DCUN1D1	0.406888	0.00603943	2.219
	MYL6B	0.406393	0.0253246	1.59646
	CXCR4	0.405632	0.0209992	1.6778
	MDM2	0.404839	0.0147212	1.83206
	TTC25	0.404694	0.0184299	1.73448
	MCU	0.404532	0.0115558	1.9372
	EDARADD	0.403765	0.0109165	1.96192
	PPP1R13L	0.40332	0.0272931	1.56395
	ABHD17C	0.403048	0.0187014	1.72813
	IP6K2	0.401447	0.00321914	2.49226
	SGPP2	0.400976	0.00258514	2.58752
	SPAG9	0.400618	0.0144885	1.83898
	IQCA1	0.399879	0.0299458	1.52366
	RRNAD1	0.3993	0.0071776	2.14402
	NBR2	0.39745	0.0271931	1.56554
	TMEM161B-AS1	0.396016	0.0180423	1.74371
	MTHFD1	0.395501	0.0247455	1.6065
	ARRDC2	0.394752	0.0263929	1.57851
	DNAJC6	0.394619	0.0424736	1.37188
	NUDT6	0.394564	0.00384446	2.41516
	LINC01573	0.393835	0.00520157	2.28387
	PPP1R14B	0.393233	0.0051126	2.29136
	SLC4A8	0.393085	0.0265042	1.57669
	CEACAM21	0.393009	0.0199002	1.70114
	OAZ2	0.392882	0.0182848	1.73791
	RALY-AS1	0.392058	0.00941011	2.02641
	PXN-AS1	0.391927	0.0169864	1.7699
	ABCA3	0.391208	0.00125938	2.89984
	FOXN3-AS1	0.39115	0.047246	1.32563
	ST6GALNAC4	0.391134	0.00312658	2.50493
	SUPT3H	0.390984	0.0199001	1.70114
	CRTC3-AS1	0.390789	0.0210284	1.67719
	LOC102723385	0.390527	0.00881875	2.05459
	MCM5	0.388522	0.00229942	2.63838
	AP3D1	0.388393	0.00894385	2.04848
	C11orf21	0.387987	0.0145787	1.83628
	PEA15	0.387637	0.0142312	1.84676
	ABHD4	0.386703	0.00251636	2.59923
	SDC1	0.385726	0.0356816	1.44756
	APOM	0.385662	0.00169842	2.76995
	CHPF	0.385542	0.0479912	1.31884
	ATXN1	0.385432	0.0219648	1.65827
	PCNX	0.385182	0.0379007	1.42135
	SGK223	0.384947	0.0302375	1.51945
	TMED1	0.383482	0.0211477	1.67474
	TAX1BP3	0.382682	0.0411743	1.38537
	LINC01281	0.382413	0.0330806	1.48043
	LOC101928423	0.38206	0.00268664	2.57079
	DUSP8	0.38185	0.0188706	1.72421
	STAMBP	0.381825	0.0162915	1.78804
	QSOX1	0.38158	0.0302438	1.51936
	TYROBP	0.381498	0.0393048	1.40555
	AACS	0.381055	0.00687393	2.16279
	YIPF2	0.380252	0.0245078	1.6107
	RASA1	0.378936	0.0258946	1.58679
	JARID2	0.378008	0.0362415	1.44079
	ULK1	0.377058	0.000165	3.78252
	MCTP2	0.376104	0.00631803	2.19942
	KATNB1	0.376012	0.00806937	2.09316
	LYSMD1	0.375109	0.0238118	1.62321
	CUL7	0.37504	0.0286926	1.54223
	ADIPOR1	0.372949	0.0192297	1.71603
	FKBP1A	0.372749	0.0026874	2.57067
	COA7	0.37178	0.0219101	1.65936
	CDC20	0.371684	0.0144184	1.84108
	BCORL1	0.371464	0.00867468	2.06175
	BTLA	0.369448	0.00806659	2.09331
	PDP2	0.369428	0.00327038	2.4854
	FANCA	0.369066	0.0376253	1.42452
	SBK1	0.367934	0.00295347	2.52967
	TUFT1	0.367413	0.0322594	1.49134
	ACVR2B	0.36741	0.00970146	2.01316
	CACNB3	0.366682	0.0166855	1.77766
	COMMD4	0.366413	0.00719568	2.14293
	LOC101928659	0.365764	0.0131256	1.88188
	TXNDC11	0.365645	0.00892509	2.04939
	CD4	0.365278	0.00554671	2.25596
	CA11	0.365217	0.0207638	1.68269
	SURF4	0.36486	0.0440748	1.35581
	IFI6	0.364496	0.0353289	1.45187
	LL22NC03-63E9.3	0.364019	0.0414337	1.38265
	CD99	0.3639	0.0255755	1.59218
	IRS2	0.363574	0.0146155	1.83519
	GCSH	0.363421	0.0246512	1.60816
	DNAJC1	0.363165	0.00568194	2.2455
	CEP41	0.362888	0.012521	1.90236
	BMF	0.361225	0.036597	1.43655
	ORC6	0.361019	0.0344344	1.46301
	EIF4EBP1	0.360945	0.0455695	1.34133
	CYSRT1	0.360813	0.0273867	1.56246
	L3MBTL1	0.360741	0.00869906	2.06053
	MMP17	0.360469	0.0118025	1.92802
	PMVK	0.360398	0.0331481	1.47954
	ASL	0.359191	0.00161019	2.79312
	EME1	0.358739	0.011106	1.95444
	CDC25B	0.357258	0.00509618	2.29275
	GLB1L	0.356666	0.0103236	1.98617
	PEX10	0.356241	0.00521748	2.28254
	MAMDC4	0.355965	0.00560374	2.25152
	SPATA20	0.355385	0.000278	3.55596
	RAB30	0.353868	0.0229539	1.63914
	LOC100288884	0.353753	0.000865	3.06298
	PC	0.353562	0.00745827	2.12736
	TPM4	0.353089	0.0301516	1.52069
	CDKL3	0.353031	0.0109815	1.95934
	VDAC1	0.352486	0.0239418	1.62084
	ACADVL	0.352018	0.0183052	1.73742
	PRDX5	0.351859	0.00453609	2.34332
	SPTSSA	0.351516	0.0195239	1.70943
	VGLL4	0.351497	0.0484466	1.31474
	TMEM107	0.351478	0.00172421	2.76341
	UTS2	0.35116	0.0301345	1.52094
	PTPN6	0.349704	0.000588	3.23062
	SND1	0.349345	0.00321275	2.49312
	FKBPL	0.349284	0.0247289	1.60679
	ARMCX6	0.349132	0.00168702	2.77288
	DTD1	0.348603	0.0144538	1.84002
	SLC25A46	0.348385	0.00383813	2.41588
	HOOK2	0.348362	0.00276127	2.55889
	PHTF1	0.348094	0.0270567	1.56772
	ARSG	0.347332	0.0288202	1.5403
	CDK1	0.347324	0.00345104	2.46205
	PBXIP1	0.347227	0.0115014	1.93925
	HDGF	0.347049	0.0460623	1.33665
	TXNRD2	0.346895	0.0120613	1.91861
	ANXA5	0.346553	0.0113001	1.94692
	RAP2C-AS1	0.346351	0.0347879	1.45857
	FEN1	0.346183	0.0127524	1.89441
	DAK	0.34602	0.0168167	1.77426
	TBL1X	0.345893	0.00118068	2.92787
	TMEM91	0.345883	0.0250818	1.60064
	TSPAN5	0.345686	0.0251719	1.59908
	STOML2	0.345526	0.00663596	2.1781
	ABCB10	0.345046	0.00637538	2.19549
	EZR	0.344925	0.0465911	1.3317
	TDRKH	0.34413	0.0283514	1.54742
	FASN	0.343691	0.00678462	2.16847
	MCM2	0.343671	0.0029073	2.53651
	LBX2-AS1	0.342973	0.00568406	2.24534
	ETV2	0.342942	0.0221602	1.65443
	WDR83OS	0.34266	0.00214397	2.66878
	PTK2B	0.342378	0.00281392	2.55069
	SLC4A11	0.342179	0.0127851	1.8933
	ERLIN2	0.342111	0.00419386	2.37739
	RNF135	0.341878	0.0414478	1.3825
	CASD1	0.341591	0.0110025	1.95851
	CD2BP2	0.341439	0.0176651	1.75288
	RUVBL2	0.340952	0.00391072	2.40774
	LOC729770	0.340658	0.0231394	1.63565
	LINC00880	0.340339	0.0114917	1.93961
	LINC01125	0.340338	0.0018223	2.73938
	CHST11	0.340295	0.0496405	1.30416
	PRMT1	0.340276	0.00786004	2.10458
	SNX21	0.34023	0.00425673	2.37092
	PFKL	0.340082	0.0217148	1.66324
	PCBD1	0.338865	0.00476082	2.32232
	SMARCA2	0.338859	0.0482188	1.31678
	ZNF2	0.338857	0.0144576	1.8399
	RHOB	0.338075	0.0395707	1.40263
	SYT11	0.337482	0.0364206	1.43865
	BIRC3	0.336791	0.0466967	1.33071
	LOC256880	0.336206	0.0268838	1.57051
	RFC5	0.335502	0.00251565	2.59935
	RMND5A	0.335317	0.0162775	1.78841
	ROMO1	0.335214	0.000548	3.26122
	CARD6	0.334903	0.0304835	1.51593
	LINC01547	0.334831	0.0178915	1.74735
	CALML3	0.33481	0.0493424	1.30678
	UVSSA	0.334687	0.0263408	1.57937
	NACC1	0.333579	0.0108687	1.96382
	METTL1	0.333184	0.00511405	2.29124
	MAFK	0.333041	0.0445033	1.35161
	TXN	0.333014	0.011307	1.94665
	GPR108	0.331387	0.0347692	1.45881
	FAM89B	0.330457	0.033821	1.47081
	ENO1	0.330103	0.021759	1.66236
	CYBRD1	0.330035	0.0283793	1.547
	SH3TC1	0.329685	0.0251787	1.59897
	EXD3	0.329089	0.013664	1.86442
	MPZL1	0.328163	0.0431273	1.36525
	MCUR1	0.328147	0.00683871	2.16503
	HRASLS5	0.328077	0.0453342	1.34357
	FOXM1	0.328042	0.0323319	1.49037
	WDR45	0.327796	0.00866543	2.06221
	ATP2A2	0.327685	0.00838016	2.07675
	BAK1	0.327607	0.0388536	1.41057
	MAGED2	0.327272	0.0110454	1.95682
	FAM214B	0.326551	0.0181597	1.74089
	TSPAN31	0.326305	0.0283519	1.54742
	MIF-AS1	0.326072	0.00923356	2.03463
	ATP6V0D1	0.325836	0.00908318	2.04176
	THTPA	0.324901	0.0224276	1.64922
	ARHGEF25	0.324418	0.0483014	1.31604
	CREB3L4	0.324396	0.00171343	2.76613
	SPATA2L	0.324189	0.00193465	2.7134
	EHBP1L1	0.323133	0.0465736	1.33186
	VEZT	0.32306	0.0108006	1.96655
	OIP5	0.323009	0.04093	1.38796
	TEX41	0.322868	0.0414356	1.38263
	ITPK1-AS1	0.321831	0.0317347	1.49846
	UBXN8	0.321136	0.0206948	1.68414
	TMCO3	0.320902	0.0250129	1.60184
	DCAF11	0.32087	0.0327223	1.48516
	SYNJ2	0.320297	0.0193111	1.71419
	REPIN1	0.320011	0.0309881	1.5088
	BMI1	0.319786	0.00325279	2.48774
	ZSWIM4	0.319553	0.0219553	1.65846
	NUDT15	0.319299	0.0398775	1.39927
	UBE2A	0.31929	0.0443924	1.35269
	ACSF3	0.319159	0.0263296	1.57955
	PGM2L1	0.319034	0.00853645	2.06872
	CCDC12	0.318308	0.00284992	2.54517
	TADA3	0.318209	0.00303022	2.51853
	CSRNP1	0.317576	0.0245475	1.60999
	RHOBTB2	0.317454	0.02601	1.58486
	SIRPG	0.317426	0.0120829	1.91783
	GMPPA	0.316958	0.00136608	2.86452
	NPR1	0.316875	0.042541	1.37119
	DICER1-AS1	0.316847	0.00249279	2.60331
	PHC2	0.316122	0.0048449	2.31472
	NSMCE1	0.315712	0.00649607	2.18735
	COPZ1	0.315701	0.00550817	2.25899
	MPND	0.315605	0.00602353	2.22015
	GPSM1	0.315578	0.00200832	2.69717
	MCM9	0.315503	0.0316689	1.49937
	SHISA2	0.315432	0.0420127	1.37662
	SLC25A19	0.315357	0.012197	1.91375
	CPT1A	0.314959	0.0477161	1.32134
	IFT27	0.314901	0.031413	1.50289
	LRRC56	0.314885	0.0103946	1.98319
	VAT1	0.314515	0.0281224	1.55095
	ARHGAP33	0.31418	0.00492041	2.308
	NFKBIL1	0.314166	0.00375194	2.42574
	CLIC5	0.314068	0.000762	3.11805
	CEP104	0.313826	0.0334998	1.47496
	PARD6A	0.313533	0.00873892	2.05854
	PRKAR1A	0.313497	0.0417503	1.37934
	IL2RG	0.3131	0.00238683	2.62218
	DGKZ	0.312702	0.00300869	2.52162
	SLC35A2	0.312225	0.0139162	1.85648
	SEC11A	0.312207	0.00194067	2.71205
	NEAT1	0.31208	0.0050137	2.29984
	CARHSP1	0.311882	0.026798	1.5719
	TAB2	0.311629	0.0365739	1.43683
	AP2A1	0.311477	0.00360301	2.44333
	SFXN3	0.310802	0.00109506	2.96056
	CALCOCO1	0.310778	0.00059	3.22915
	CCDC124	0.310642	0.0009	3.04576
	AVEN	0.310015	0.018719	1.72772
	UQCC2	0.309996	0.00158553	2.79983
	RAD23B	0.309996	0.0315704	1.50072
	TMEM234	0.308962	0.012126	1.91628
	GOLPH3	0.308914	0.00151789	2.81876
	MRPL36	0.30889	0.014534	1.83761
	SNAP47	0.30803	0.0174424	1.75839
	ATG4B	0.307902	0.0181339	1.74151
	PPP4R2	0.307541	0.00750919	2.12441
	ADK	0.307372	0.0390757	1.40809
	LOC641746	0.307136	0.00923794	2.03442
	SETD9	0.307107	0.0211754	1.67417
	CASC22	0.306954	0.0393483	1.40507
	C2orf49	0.305493	0.00565712	2.2474
	SHMT2	0.30519	0.00266036	2.57506
	MRPS6	0.30511	0.00724637	2.13988
	MRPL40	0.305034	0.000294	3.53165
	NAA38	0.304361	0.00380796	2.41931
	SARDH	0.303669	0.0115357	1.93796
	VKORC1	0.303489	0.00608025	2.21608
	SGMS1-AS1	0.303319	0.00877921	2.05654
	LOC339192	0.302526	0.0483416	1.31568
	FANCG	0.302025	0.0229139	1.6399
	ZNF630	0.301934	0.036223	1.44102
	UROS	0.301522	0.00317269	2.49857
	ERI1	0.301445	0.000417	3.37986
	HCFC1-AS1	0.300751	0.0478149	1.32044
	TBC1D22A	0.300696	0.0319202	1.49593
	SMARCE1	0.300585	0.000312	3.50585
	C8orf37-AS1	0.300348	0.0376496	1.42424
	DPP3	0.30016	0.0487956	1.31162
	OBFC1	0.29999	0.0293065	1.53304
	TJP2	0.29989	0.0265712	1.57559
	COX10	0.299817	0.0203741	1.69092
	SAPCD2	0.299652	0.0209516	1.67878
	PITHD1	0.299368	0.0245502	1.60994
	AKT3	0.299095	0.0163598	1.78622
	SMYD3	0.29854	0.0410419	1.38677
	RBKS	0.298165	0.046504	1.33251
	FAM110A	0.298097	0.0109464	1.96073
	SNAP23	0.29809	0.00369989	2.43181
	SRP68	0.296552	0.011893	1.92471
	FBXL18	0.296523	0.0407393	1.38999
	SLC29A3	0.29604	0.042322	1.37343
	ASMTL	0.295521	0.00498312	2.3025
	SNORA5C	0.295462	0.0126834	1.89676
	RIPK3	0.295411	0.0177424	1.75099
	FBXL6	0.294839	0.00765666	2.11596
	C8orf82	0.294531	0.0129041	1.88927
	RANBP1	0.294531	0.0484869	1.31438
	CYC1	0.29432	0.0141684	1.84868
	ZNF438	0.293729	0.00682776	2.16572
	ACOT4	0.293631	0.00182188	2.73948
	SUPT4H1	0.293542	0.0298706	1.52476
	SH3GLB2	0.29345	0.040705	1.39035
	SNX8	0.293401	0.0292245	1.53425
	CDK2AP2	0.29322	0.021769	1.66216
	ARMC5	0.293148	0.0217314	1.66291
	COX17	0.292963	0.0288152	1.54038
	CYTH2	0.292511	0.000714	3.1463
	HRAS	0.292392	0.012428	1.9056
	ZNF579	0.291874	0.00714892	2.14576
	RPA3	0.291692	0.00815741	2.08845
	ARHGEF39	0.29163	0.0202321	1.69396
	CD276	0.291445	0.00301781	2.52031
	CYB5R3	0.291268	0.0269311	1.56975
	PRR34-AS1	0.290975	0.0119694	1.92193
	ARHGEF15	0.290887	0.0469741	1.32814
	BCL6	0.2904	0.0117716	1.92916
	NSFL1C	0.290388	0.0153973	1.81256
	MYCBP	0.290297	0.00573343	2.24159
	FAM45A	0.290143	0.0128556	1.89091
	ARL2	0.290085	0.0125667	1.90078
	PGM1	0.289818	0.00162994	2.78783
	ST8SIA3	0.289514	0.00934405	2.02947
	AKIP1	0.289351	0.0282965	1.54827
	FIG4	0.288604	0.0487307	1.3122
	CD79B	0.288115	0.0247167	1.60701
	NDOR1	0.287498	0.00372779	2.42855
	SSSCA1	0.287213	0.00136058	2.86628
	RBM38	0.28689	0.00956837	2.01916
	PIN1P1	0.286037	0.00665582	2.1768
	DDA1	0.285557	0.000157	3.8041
	LOC101929243	0.285406	0.0156807	1.80463
	BCKDK	0.285342	0.0109018	1.9625
	PLA2G1B	0.285095	0.0228537	1.64104
	FEM1B	0.284828	0.030971	1.50904
	AK3	0.284638	0.0132764	1.87692
	C9orf16	0.284255	0.00251814	2.59892
	NT5C2	0.284009	0.0326901	1.48558
	HK1	0.283769	0.0440664	1.35589
	LAMTOR2	0.283205	0.00123164	2.90952
	FHL3	0.28271	0.00416062	2.38084
	NEU1	0.282283	0.0400819	1.39705
	COMTD1	0.282074	0.0251445	1.59956
	NR1H2	0.281604	0.00740709	2.13035
	SNRNP25	0.281585	0.0173509	1.76068
	TSPO	0.281092	0.00571737	2.2428
	SPPL2B	0.280975	0.0341933	1.46606
	PPP2R4	0.280901	0.0387162	1.41211
	RABL2A	0.280654	0.0441195	1.35537
	SLC25A1	0.279726	0.0189429	1.72255
	EIF5A	0.279694	0.0428509	1.36804
	CLIC1	0.279682	0.0277112	1.55735
	TNIP1	0.279567	0.0166338	1.77901
	LSM4	0.279514	0.0355217	1.44951
	ATP2A1-AS1	0.279452	0.00447747	2.34897
	ABHD1	0.279279	0.00510695	2.29184
	SH3BGRL3	0.279001	4.97e-05	4.30364
	SLC25A45	0.27852	0.0258804	1.58703
	PPFIA1	0.277891	0.00701731	2.15383
	CREB3	0.277081	0.0168307	1.7739
	DPP9	0.276776	0.0496039	1.30448
	CHD4	0.275997	0.00842052	2.07466
	TMEM256	0.275435	0.00396351	2.40192
	ZNF425	0.2751	0.0461285	1.33603
	HSPBP1	0.274938	0.00465304	2.33226
	GPR97	0.274938	0.0263413	1.57936
	RNF115	0.27392	0.0140742	1.85157
	RMI2	0.273708	0.0380393	1.41977
	ANKMY1	0.273421	0.00926725	2.03305
	SNX32	0.273405	0.0144094	1.84135
	CAMTA1	0.273261	0.00649626	2.18734
	NPTN	0.272834	0.00271673	2.56595
	PPM1L	0.272513	0.03669	1.43545
	HS2ST1	0.272499	0.0153621	1.81355
	LOC101927405	0.272231	0.00880961	2.05504
	OR2A42	0.271716	0.0330434	1.48092
	NAPG	0.271073	0.0369964	1.43184
	VANGL1	0.270532	0.00501926	2.29936
	FLCN	0.270493	0.00481851	2.31709
	NDUFA10	0.270174	0.0061905	2.20827
	RAB37	0.27007	0.0141918	1.84796
	ECH1	0.270012	0.0148336	1.82875
	YPEL5	0.269727	0.0497302	1.30338
	COX20	0.269618	0.0417996	1.37883
	TOLLIP	0.269332	0.0108808	1.96334
	RNFT2	0.269296	0.000938	3.0278
	C7orf13	0.269225	0.0267942	1.57196
	CAPN1	0.268867	0.00706295	2.15101
	GATS	0.268531	0.0416561	1.38032
	PABPC1L	0.268239	0.018113	1.74201
	CINP	0.268215	0.0156548	1.80535
	ACOT1	0.267549	0.03569	1.44745
	EIF2B2	0.267363	0.0157173	1.80362
	NR1H3	0.267231	0.0102954	1.98736
	BNIP3L	0.267113	0.0157652	1.8023
	POMC	0.266994	0.0352744	1.45254
	WDR4	0.266887	0.0396567	1.40168
	NSF	0.266857	0.0183554	1.73624
	SCRIB	0.266473	0.043558	1.36093
	FNTB	0.266006	0.0133723	1.87379
	DNAJC5	0.265779	0.0249608	1.60274
	ABHD8	0.264955	0.00054	3.26761
	GBP2	0.264599	0.0219792	1.65799
	DHX32	0.263985	0.0173417	1.76091
	LUZP1	0.263907	0.00132098	2.8791
	GBE1	0.263903	0.0453013	1.34389
	PPP2R5B	0.263792	0.0216309	1.66492
	SHFM1	0.263536	0.00146798	2.83328
	SMUG1	0.263013	0.0390645	1.40822
	TUBB4B	0.262581	0.00209322	2.67919
	VPS25	0.262497	0.0445043	1.3516
	DPM2	0.262016	0.027458	1.56133
	C3orf18	0.261796	0.0281257	1.5509
	MAGEF1	0.261143	0.0143353	1.84359
	EVC2	0.26	0.0261612	1.58234
	C21orf33	0.259875	0.00331632	2.47934
	CDKN2AIPNL	0.259221	0.0039004	2.40889
	NOP14-AS1	0.259067	0.0152034	1.81806
	NPB	0.258996	0.00912451	2.03979
	JOSD1	0.258791	0.0405077	1.39246
	LOC101060179	0.258382	0.0497167	1.3035
	NFKBIB	0.258208	0.00565892	2.24727
	ZFP91	0.258142	0.0146465	1.83427
	LYPLA2	0.258088	0.0358412	1.44562
	ZBED1	0.257962	0.0219217	1.65913
	C19orf25	0.257911	0.0113105	1.94652
	UBE2MP1	0.257905	0.00772457	2.11213
	MIF4GD	0.257471	0.0101042	1.9955
	TOMM34	0.25733	0.0136135	1.86603
	GHRL	0.256466	0.0497167	1.3035
	ANKS1B	0.256464	0.0218595	1.66036
	MEIG1	0.256394	0.0452599	1.34429
	USP17L25	0.255958	0.0145319	1.83768
	OR11A1	0.255869	0.0177409	1.75102
	MPG	0.255834	0.00864337	2.06332
	HAO2-IT1	0.255793	0.0198055	1.70322
	LAMTOR1	0.255548	0.0227258	1.64348
	UAP1	0.255181	0.013759	1.86141
	H2AFX	0.255036	0.0483116	1.31595
	PI4K2A	0.254532	0.0287649	1.54114
	UBAC2	0.254064	0.0400505	1.39739
	TONSL	0.253991	0.0155548	1.80814
	LOC100287015	0.25388	0.0215653	1.66624
	ATP6V1D	0.253862	0.0324424	1.48889
	ARFGAP3	0.253453	0.0240382	1.6191
	BMS1	0.252036	0.00887618	2.05177
	RNASEH1	0.251907	0.0386344	1.41303
	SOD1	0.25187	0.00518401	2.28533
	SFXN5	0.25174	0.0211239	1.67523
	TMEM115	0.251509	0.0041504	2.38191
	AKIRIN2	0.251346	0.023994	1.6199
	CAPNS1	0.250579	0.0325539	1.4874
	HTRA2	0.250287	0.0129038	1.88928
	SEPT7P2	0.250243	0.0350907	1.45481
	PIP4K2A	0.24981	0.0387005	1.41228
	AUH	0.249611	0.0220148	1.65728
	GPAA1	0.248807	0.0058659	2.23167
	PSMA2	0.248702	0.0221499	1.65463
	THOC3	0.248656	0.0373572	1.42763
	ZNF436-AS1	0.248492	0.00891535	2.04986
	MICAL2	0.248257	0.0138461	1.85867
	ASCC1	0.247767	0.0154285	1.81168
	H2AFZ	0.247543	0.012906	1.88921
	TMEM216	0.24701	0.0304365	1.51661
	MCM4	0.246885	0.0381628	1.41836
	FAM83H	0.246338	0.046698	1.3307
	DBI	0.245805	0.0165623	1.78088
	DCXR	0.245721	0.0156449	1.80563
	ZFPL1	0.245714	0.0472814	1.32531
	RBM23	0.245554	0.0201765	1.69515
	TET2	0.244987	0.0161521	1.79177
	AKT2	0.244942	0.0201162	1.69645
	PGK1	0.244841	0.0407585	1.38978
	STK11IP	0.244696	0.0259505	1.58585
	CCDC51	0.244311	0.0166334	1.77902
	ZDHHC12	0.243842	0.0192319	1.71598
	MRPL37	0.243701	0.00416816	2.38006
	CHID1	0.243502	0.00117737	2.92909
	MYLK-AS1	0.24348	0.0239173	1.62129
	SAMD10	0.243318	0.0145894	1.83596
	MREG	0.243152	0.0128999	1.88941
	ATN1	0.242109	0.0147911	1.83
	SH2D1A	0.241504	0.0401366	1.39646
	PDXP	0.241443	0.013798	1.86018
	SRA1	0.240999	0.0252824	1.59718
	PPM1A	0.239956	0.0121494	1.91545
	CNTROB	0.239672	0.00585682	2.23234
	PNKP	0.239623	0.00775771	2.11027
	FBLN7	0.239611	0.00197673	2.70405
	BCL7C	0.239519	0.0184418	1.7342
	GNB2	0.239376	0.0350627	1.45515
	SPACA6P	0.239172	0.0246718	1.6078
	CEACAM20	0.238939	0.0360284	1.44336
	RNF14	0.23803	0.0314295	1.50266
	C4orf48	0.237995	0.022384	1.65006
	POLR2E	0.237961	0.00623646	2.20506
	METTL21A	0.237358	0.0110534	1.9565
	SLC52A1	0.237201	0.00726272	2.1389
	TUBA1C	0.236822	0.00606405	2.21724
	TMEM242	0.236702	0.00197567	2.70429
	CAP1	0.236616	0.0141852	1.84817
	CSNK1D	0.236278	0.0273861	1.56247
	RING1	0.23627	0.0392451	1.40621
	SLC35B1	0.235982	0.0316951	1.49901
	MED18	0.235729	0.0317072	1.49884
	ECE2	0.235441	0.0453261	1.34365
	UBE2J2	0.235354	0.025382	1.59547
	TRIOBP	0.235207	0.00283308	2.54774
	DHRS4	0.234971	0.000718	3.14388
	TMEM134	0.234965	0.00843491	2.07392
	VPS54	0.234879	0.015527	1.80891
	BAALC-AS2	0.234824	0.043395	1.36256
	ECHS1	0.234778	0.00359104	2.44478
	B4GALT1	0.234778	0.0224245	1.64928
	NTHL1	0.234743	0.0354411	1.45049
	PCBP4	0.234528	0.00395402	2.40296
	FAM96A	0.234357	0.00271513	2.56621
	GGH	0.2339	0.021311	1.6714
	NUP62	0.233634	0.0269673	1.56916
	MGAT1	0.233543	0.0180686	1.74308
	ZNF410	0.233489	0.00549811	2.25979
	HLCS	0.233435	0.00683476	2.16528
	KNSTRN	0.233367	0.000115	3.9393
	MBD6	0.232979	0.00167878	2.77501
	UBE2H	0.232786	0.0148367	1.82866
	GABARAPL2	0.232741	0.0193033	1.71437
	UBE2M	0.232004	0.0135063	1.86947
	TPD52L2	0.231941	0.00513777	2.28923
	CLASP1	0.231461	0.00856848	2.0671
	ERCC1	0.231413	0.00199766	2.69948
	LRRC46	0.231384	0.0150464	1.82257
	NRIP1	0.231321	0.00216529	2.66448
	MTFR2	0.231031	0.0487725	1.31183
	DRAP1	0.231027	0.00274162	2.56199
	OTUD6B-AS1	0.230672	0.0329562	1.48206
	FDPSP2	0.23032	0.031829	1.49718
	ABHD5	0.230214	0.00394511	2.40394
	FAM50A	0.229843	0.00401028	2.39683
	ATP5G3	0.229689	0.0080925	2.09192
	DPM3	0.229163	0.0388434	1.41068
	IFT43	0.22892	0.00447113	2.34958
	OGFOD3	0.228837	0.0269043	1.57018
	ITGA4	0.228763	0.0324808	1.48837
	CKAP4	0.228629	0.0426659	1.36992
	LOC100499489	0.22842	0.0243144	1.61414
	CD74	0.228412	0.0400892	1.39697
	WDR83	0.228058	0.00209174	2.67949
	ATE1	0.227483	0.0254367	1.59454
	MTX1	0.227412	0.0372504	1.42887
	LRSAM1	0.227391	0.0475369	1.32297
	FAM188B	0.2271	0.012344	1.90854
	UBE2J1	0.226944	0.0152187	1.81762
	BSG	0.226539	0.0344017	1.46342
	PIN1	0.226208	0.0147041	1.83256
	YIPF3	0.226178	0.0032983	2.48171
	IGFLR1	0.226162	0.00275969	2.55914
	RNPEP	0.22499	0.00573678	2.24133
	NDUFA7	0.224883	0.00161078	2.79296
	WDR41	0.2247	0.0024244	2.6154
	DHRSX	0.224513	0.004463	2.35037
	LINC01144	0.224042	0.00184621	2.73372
	APOA1BP	0.223889	0.0130868	1.88317
	CSNK2A1	0.223633	0.0231375	1.63568
	ATL3	0.223629	0.0152384	1.81706
	RASSF1	0.222789	0.0134696	1.87064
	MLF2	0.222624	0.035523	1.44949
	DHFR	0.222446	0.0239818	1.62012
	NIT1	0.222417	0.00931854	2.03065
	RABGAP1L	0.222024	0.0160707	1.79396
	C19orf12	0.22179	0.0252938	1.59699
	NAPA	0.221521	0.0286191	1.54334
	MRPS7	0.221435	0.015424	1.8118
	ZBTB7B	0.221339	0.0220378	1.65683
	DHRS7B	0.221241	0.00182494	2.73875
	MINPP1	0.221215	0.0195034	1.70989
	P3H4	0.2209	0.0491097	1.30883
	CPNE1	0.220813	0.0188863	1.72385
	PPP1R11	0.2208	0.0440962	1.3556
	ZKSCAN5	0.22068	0.0340672	1.46766
	SLC38A2	0.220618	0.00369563	2.43231
	DOK4	0.220512	0.0210844	1.67604
	IKBKG	0.220502	0.0413971	1.38303
	UBQLN4	0.220204	0.0315906	1.50044
	SQSTM1	0.220136	0.0441695	1.35488
	PSMF1	0.219991	0.00829492	2.08119
	WBSCR16	0.219793	0.0347348	1.45924
	SNAPIN	0.21935	0.024108	1.61784
	STK36	0.21895	0.0411215	1.38593
	PARL	0.218611	0.0416021	1.38088
	NMNAT1	0.218439	0.0414767	1.3822
	MCAT	0.218266	0.014523	1.83794
	RUNX1	0.218178	0.0439587	1.35696
	QSOX2	0.218071	0.0366482	1.43595
	FKBP5	0.217768	0.0388678	1.41041
	PHF19	0.217485	0.0101895	1.99185
	REXO2	0.217162	0.0204477	1.68936
	SLC3A2	0.217152	0.0334893	1.47509
	GRINA	0.217046	0.0131722	1.88034
	D2HGDH	0.216759	0.0459277	1.33793
	HINT2	0.216678	0.00891466	2.0499
	PSMB6	0.216464	0.015366	1.81344
	SLC39A8	0.216363	0.0448661	1.34808
	TBC1D17	0.216346	0.021421	1.66916
	EPS15L1	0.216143	0.0225526	1.6468
	DUS2	0.215781	0.0252823	1.59718
	RANBP9	0.21576	0.0109455	1.96077
	SLIRP	0.215671	0.0257962	1.58844
	MRPL51	0.215652	0.021343	1.67074
	LOC100506974	0.215273	0.014293	1.84488
	CALM3	0.215126	0.0155199	1.80911
	PLOD3	0.214551	0.024942	1.60307
	PPP2CA	0.21404	0.00661322	2.17959
	DDOST	0.213959	0.0104822	1.97955
	ABHD17A	0.213395	0.0148982	1.82687
	DDX41	0.213174	0.0203056	1.69238
	PFKP	0.213122	0.0324582	1.48868
	TLN1	0.212809	0.0492618	1.30749
	SLC27A4	0.212288	0.0275833	1.55935
	LY6G5C	0.212155	0.0281099	1.55114
	AZIN1	0.211964	0.00388877	2.41019
	TCP10L	0.21189	0.0127428	1.89474
	MEPCE	0.211622	0.0119459	1.92278
	NRBP1	0.211453	0.0216818	1.6639
	FAM107B	0.211381	0.00189642	2.72207
	MRRF	0.211248	0.0447848	1.34887
	CD3E	0.210746	0.0319917	1.49496
	TOB1	0.210373	0.0353256	1.45191
	PSMG3-AS1	0.209849	0.00875771	2.05761
	P2RX4	0.209719	0.0326564	1.48603
	NELFCD	0.209579	0.00900727	2.04541
	ALG1L2	0.209252	0.00623331	2.20528
	PSMD2	0.208839	0.0481902	1.31704
	COPE	0.208779	0.00941694	2.02609
	MAF1	0.208768	0.0198029	1.70327
	OTUD5	0.208713	0.0229104	1.63997
	WDR34	0.208657	0.0157378	1.80306
	TMEM201	0.20847	0.0143275	1.84383
	NLRX1	0.208351	0.0172771	1.76253
	TAGLN	0.207708	0.0230412	1.6375
	CTDSP1	0.207442	0.00104934	2.97908
	PDCD6	0.207313	0.0075806	2.1203
	TIMM17A	0.207208	0.0280958	1.55136
	MAP4	0.207116	0.0473654	1.32454
	POLR2L	0.2066	0.0107303	1.96939
	RNF24	0.206425	0.0394694	1.40374
	CRADD	0.206058	0.012265	1.91133
	PTDSS2	0.205996	0.00096	3.01773
	MRPS28	0.205934	0.0448049	1.34867
	DHRS11	0.205787	0.0101492	1.99357
	PMF1	0.205455	0.0193491	1.71334
	DCTN3	0.20528	0.0133541	1.87438
	DLGAP1-AS1	0.204958	0.0349379	1.4567
	PIM2	0.20439	0.0395574	1.40277
	COA3	0.204065	0.00578092	2.238
	SPHK2	0.203466	0.00431547	2.36497
	CIAPIN1	0.203382	0.0405343	1.39218
	HAGH	0.203216	0.0297285	1.52683
	NIT2	0.203195	0.0212071	1.67352
	LOC100507291	0.203006	0.00131641	2.88061
	ITPA	0.202817	0.00809253	2.09192
	CETN2	0.202675	0.0321842	1.49236
	MYDGF	0.202674	0.0262793	1.58039
	AGFG1	0.2025	0.00394342	2.40413
	POLR1E	0.202377	0.0228911	1.64033
	CSNK2B	0.202297	0.0038342	2.41632
	ATG101	0.202102	0.0245245	1.6104
	FUZ	0.202095	0.036243	1.44078
	MEA1	0.201803	0.00716472	2.1448
	TMEM104	0.201663	0.0159588	1.797
	ARPP19	0.201602	0.0372803	1.42852
	CARKD	0.201258	0.00255915	2.5919
	HSD17B10	0.200911	0.0389519	1.40947
	SZT2	0.200875	0.00936164	2.02865
	NDFIP1	0.20025	0.0130732	1.88362
	YWHAE	0.200134	0.0239518	1.62066
	CHKB	0.200066	0.00366021	2.43649
	RNF5	0.200016	0.0185714	1.73116
	TMEM179B	0.199996	0.00208498	2.6809
	COQ9	0.199955	0.0342487	1.46536
	SELK	0.19978	0.0483882	1.31526
	ATP5J2	0.199547	0.00271981	2.56546
	DR1	0.199248	0.0104681	1.98013
	TBC1D2B	0.198929	0.000686	3.16368
	USP22	0.198624	0.00372568	2.42879
	LOC407835	0.198448	0.00528257	2.27715
	DNM2	0.198261	0.0465257	1.33231
	MIF	0.197949	0.0115135	1.93879
	MIEN1	0.197825	0.0343806	1.46369
	CCDC85B	0.197724	0.0150797	1.82161
	GABARAP	0.197582	0.0107449	1.9688
	KEAP1	0.196741	0.00565148	2.24784
	HMGCL	0.196191	0.000485	3.31426
	SMARCB1	0.196047	0.0191527	1.71777
	AGO2	0.195881	0.0353658	1.45142
	KXD1	0.195846	0.00945644	2.02427
	AFTPH	0.195831	0.0100026	1.99989
	BCL2L12	0.195828	0.0113129	1.94642
	CDYL	0.195543	0.0247689	1.60609
	OR8B8	0.195489	0.0434208	1.3623
	ZBTB7A	0.195306	0.0499685	1.3013
	LAMTOR5	0.195294	0.0181587	1.74092
	GNG5	0.195069	0.0377845	1.42269
	GLS	0.194806	0.020852	1.68085
	CCDC159	0.194634	0.00528428	2.27701
	BMS1P17	0.194169	0.0372526	1.42884
	SGSH	0.194165	0.0354492	1.45039
	HIST1H3E	0.193859	0.0348794	1.45743
	AGMAT	0.193755	0.0136516	1.86482
	ACOX3	0.193728	0.00607224	2.21665
	ZBTB8OS	0.193709	0.0112575	1.94856
	PPP1CC	0.193004	0.00843669	2.07383
	PPOX	0.192401	0.00867684	2.06164
	FBXL20	0.191767	0.0143024	1.84459
	SCO2	0.191369	0.00986863	2.00574
	FAM83D	0.191122	0.0384581	1.41501
	FN3KRP	0.191088	0.00628348	2.2018
	RNASEH2A	0.190783	0.0178939	1.74729
	G6PD	0.190554	0.0314136	1.50288
	LAGE3	0.190053	0.00899947	2.04578
	RCCD1	0.190049	0.0315251	1.50134
	TMEM208	0.189841	0.019027	1.72063
	C11orf24	0.18972	0.00772449	2.11213
	RPL26L1	0.189587	0.0461762	1.33558
	HSBP1	0.189322	0.0463548	1.33391
	ISOC2	0.189309	0.00418404	2.3784
	DYNLRB1	0.189148	0.0206794	1.68446
	PRELID1	0.188714	0.0102008	1.99137
	MRPL4	0.188637	0.0115715	1.93661
	AK6	0.188405	0.0421324	1.37538
	ATP5D	0.188403	0.0370161	1.43161
	C2orf76	0.187972	0.0131441	1.88127
	AIP	0.187884	0.0134432	1.8715
	TNFRSF1A	0.187729	0.0110193	1.95785
	NUBP2	0.187415	0.0122867	1.91057
	PITPNA	0.187338	0.0305538	1.51494
	PSME3	0.187283	0.00782177	2.1067
	RGS19	0.187045	0.00294629	2.53072
	BOLA2B	0.186856	0.00442851	2.35374
	MYPOP	0.186529	0.0389905	1.40904
	CCNDBP1	0.186285	0.0152348	1.81716
	NRAS	0.185628	0.00605257	2.21806
	PSEN1	0.185542	0.02179	1.66174
	KDM5B	0.185494	0.0234453	1.62994
	MFSD6	0.185353	0.0477053	1.32143
	TIMM8B	0.185115	0.04931	1.30706
	RPS27L	0.185101	0.0225203	1.64743
	AKR1A1	0.184813	0.0394413	1.40405
	SPAG5	0.184662	0.0181409	1.74134
	RRAGA	0.184415	0.00118407	2.92662
	FAM53C	0.184402	0.0252026	1.59855
	PSTPIP1	0.184371	0.00554197	2.25634
	CIRBP	0.184241	0.0423906	1.37273
	WDR13	0.183813	0.0402681	1.39504
	FAM3A	0.183779	0.0219781	1.65801
	PIGQ	0.183723	0.035609	1.44844
	DNAJB12	0.183585	0.0165304	1.78172
	ZNF593	0.183577	0.0122534	1.91174
	SPATS2L	0.183073	0.0258355	1.58778
	TFCP2	0.182683	0.0215604	1.66634
	CHRNA5	0.182362	0.0411152	1.386
	COX7B	0.182251	0.00281791	2.55007
	MAP2K2	0.181932	0.0343104	1.46457
	FBXO11	0.181927	0.0100331	1.99857
	NYX	0.18186	0.0121819	1.91429
	AGPAT2	0.180376	0.00798652	2.09764
	TWF2	0.180145	0.036233	1.4409
	COX8A	0.180074	0.0223938	1.64987
	TPGS2	0.179855	0.000779	3.10846
	BUD31	0.179325	0.000466	3.33161
	ZNF775	0.179228	0.025942	1.586
	MAPKAP1	0.178797	0.0475998	1.32239
	SLC35E3	0.178652	0.0492962	1.30719
	C7orf49	0.178498	0.0169986	1.76959
	TPM3	0.178482	0.034456	1.46274
	SLC24A1	0.178357	0.0244843	1.61111
	ATP5B	0.178316	0.0396743	1.40149
	ACBD5	0.178264	0.0373633	1.42755
	FIS1	0.177933	0.00334498	2.47561
	TRAIP	0.177639	0.0116517	1.93361
	RIC8A	0.177599	0.0301729	1.52038
	XPO5	0.177584	0.0434171	1.36234
	CUTA	0.177421	0.0185919	1.73068
	PSENEN	0.177351	0.00986822	2.00576
	CASP3	0.177277	0.020817	1.68158
	SGPP1	0.177057	0.0187916	1.72604
	INF2	0.176565	0.00561841	2.25039
	PRR13	0.176455	0.0208267	1.68138
	TTN-AS1	0.176204	0.0416595	1.38029
	MANBAL	0.175422	0.0126421	1.89818
	URM1	0.17542	0.0127503	1.89448
	DZANK1	0.17542	0.0247155	1.60703
	CUEDC2	0.175309	0.0375854	1.42498
	EBNA1BP2	0.175127	0.0381707	1.41827
	CSGALNACT2	0.174888	0.0435401	1.36111
	LEPROT	0.174706	0.00242506	2.61528
	TUBGCP2	0.174538	0.00386921	2.41238
	VARS	0.174322	0.0123813	1.90723
	RNF126	0.174315	0.0113295	1.94579
	CHAF1A	0.174126	0.00272314	2.56493
	NTMT1	0.174095	0.0259139	1.58647
	PARP2	0.174082	0.0053812	2.26912
	MPV17	0.173982	0.00724425	2.14001
	HADHB	0.173908	0.0350437	1.45539
	NOTCH1	0.173862	0.030547	1.51503
	TRPC4AP	0.173833	0.0414873	1.38209
	COASY	0.173696	0.0342074	1.46588
	TTC7A	0.173494	0.0455691	1.34133
	DNTTIP1	0.173445	0.0147284	1.83185
	PLD6	0.173085	0.0362094	1.44118
	ABCD1	0.172954	0.0286811	1.5424
	PTPN1	0.172602	0.029038	1.53703
	TXNL4A	0.171954	0.0197876	1.70361
	MRPL28	0.171883	0.00826158	2.08294
	SNORD69	0.17157	0.0170181	1.76909
	LRRC59	0.171488	0.00248667	2.60438
	LOC100294145	0.171461	0.0254596	1.59415
[truncated: 3,558 more rows]
