# Supplementary material for: CD4+CD8+ T follicular helper cells regulate humoral immunity in chronic inflammatory lesions
Source: Front Immunol. 2022 Aug 25;13:941385. doi: 10.3389/fimmu.2022.941385 (PMC9452889; doi:10.3389/fimmu.2022.941385)
Supplement: Supplementary Table 7 — Differentially expressed genes between DP-Tfh cells in IgG4-RD lesions and DP-Tfh cells in tonsils assessed by microarray analysis. [file Table_7.xlsx]

## Sheet: Sheet1
	Supplementary Table S7.
	Transcriptome analysis of DP-Tfh cells in IgG4-RD lesions and tonsils.
	The 3742 genes were selected on the basis of the differential expression with more than twofold (p < 0.05) between DP-Tfh cells of IgG4-RD lesions and DP-Tfh cells of tonsils.
	Gene Symbol	log2 (fold change) Disease/Control	p value	-log10 (p value)
	EOMES	4.99291	0.0042332	2.37333
	CBLN2	4.36335	0.000106	3.97469
	ARHGEF3-AS1	4.15738	0.0186314	1.72975
	MAGEA2B	4.10662	0.0314627	1.5022
	OR10P1	4.00838	0.0296372	1.52816
	NOD2	3.97991	0.0135208	1.869
	GZMK	3.97919	0.0151482	1.81964
	NR5A2	3.94134	0.000231	3.63639
	LPL	3.94074	0.00598416	2.223
	CYP4F29P	3.81638	0.000387	3.41229
	2020-03-01	3.72267	0.0473567	1.32462
	LINC00417	3.56203	0.0044225	2.35433
	HMSD	3.56009	0.00931863	2.03065
	ERC2	3.5038	0.0199726	1.69956
	DFNB31	3.48362	0.00121362	2.91592
	C18orf61	3.4811	0.0497593	1.30313
	ST8SIA6	3.4403	0.0028058	2.55194
	MAGEA1	3.42235	0.0140413	1.85259
	IGFL2	3.40505	0.00451209	2.34562
	PSG5	3.3786	0.0188206	1.72537
	KLK4	3.35881	0.0216581	1.66438
	SAMD3	3.34203	0.00929573	2.03172
	ZDHHC14	3.33908	0.00343986	2.46346
	CST7	3.32846	0.00789607	2.10259
	XCL1	3.30014	0.0120448	1.9192
	SNORD113-3	3.24594	0.0497015	1.30363
	ICA1L	3.22187	0.00297598	2.52637
	ENC1	3.2042	0.0431685	1.36483
	NFIL3	3.18307	0.00581985	2.23509
	CEACAM5	3.18102	0.0240758	1.61842
	UBTFL1	3.16625	0.0269003	1.57024
	CNN3	3.15514	0.00543512	2.26479
	SATB2	3.14754	0.00873405	2.05878
	CDR1	3.13816	0.0271739	1.56585
	MCOLN3	3.11984	0.00731739	2.13564
	NRP2	3.09775	0.00297621	2.52634
	SLC9A7	3.0718	0.0143583	1.8429
	DEFB129	3.06895	0.0188471	1.72476
	PNLIPRP3	3.0628	0.0394511	1.40394
	SLCO5A1	3.05295	0.00309662	2.50911
	DST	3.0435	0.0401905	1.39588
	ENOX1	3.02804	0.0165731	1.7806
	MUC3	3.01882	0.031514	1.5015
	TRPC2	2.9721	0.0224885	1.64804
	ACCSL	2.9365	0.00307727	2.51183
	CD80	2.91165	0.00786279	2.10442
	RASGEF1A	2.91045	0.00112688	2.94812
	CYP4F35P	2.89191	0.0361019	1.44247
	KCNJ6	2.88391	0.0172997	1.76196
	CPT1C	2.87989	0.0370247	1.43151
	LINC00607	2.87589	0.000548	3.26122
	TPTE2	2.87253	0.0213213	1.67119
	FAM155A	2.86858	0.0383176	1.4166
	CAPN3	2.86626	0.0119214	1.92367
	HAVCR1	2.86058	0.0024287	2.61463
	LINC00640	2.8553	0.0119448	1.92282
	TPTE2P6	2.84408	0.00735014	2.1337
	MAGI1	2.81787	0.0483599	1.31551
	FAM95A	2.80421	0.00358013	2.4461
	LOC340340	2.80182	0.0176442	1.7534
	LINC01501	2.7933	0.00200789	2.69726
	GUCY2F	2.76833	0.0396169	1.40212
	PDX1	2.76723	0.0462578	1.33481
	ATXN8OS	2.76175	0.0121385	1.91584
	LOC102723382	2.75675	0.0323999	1.48946
	GNB4	2.74963	0.00796969	2.09856
	PCDHB9	2.73988	0.0412019	1.38508
	TIMP4	2.73472	0.0060187	2.2205
	CRNDE	2.72671	0.00627224	2.20258
	OR4D10	2.72275	0.000511	3.29158
	GJA1	2.71635	0.00307197	2.51258
	KRT6A	2.71005	0.0228968	1.64022
	SYT1	2.70861	0.0419451	1.37732
	KRTAP4-2	2.70262	0.00011	3.95861
	SHC4	2.70022	0.00337696	2.47147
	AQP7P1	2.64986	0.0438983	1.35755
	ZCCHC13	2.64342	0.0384426	1.41519
	PRDM5	2.64055	0.00705983	2.15121
	ASTN1	2.64023	0.0407351	1.39003
	LOC648149	2.63806	0.00138028	2.86003
	SCUBE2	2.6041	0.00558789	2.25275
	ITM2C	2.60391	0.010276	1.98817
	STK4-AS1	2.60151	0.0351909	1.45357
	MGC32805	2.5961	0.00685847	2.16377
	TBX5	2.593	0.00035	3.45593
	MIR7-3HG	2.58296	0.0265504	1.57593
	FHIT	2.57454	0.0124536	1.90471
	PPP2R2B-IT1	2.57387	0.0375394	1.42551
	TTC39C-AS1	2.57031	0.0379876	1.42036
	C4orf26	2.56789	0.0283222	1.54787
	NOG	2.55699	0.000259	3.5867
	LOC100289026	2.55677	0.0343173	1.46449
	LINC01251	2.54257	0.0313241	1.50412
	C2orf73	2.53649	0.0412033	1.38507
	OR2T8	2.52907	0.0130287	1.8851
	IQUB	2.525	0.0482645	1.31637
	TENM2	2.52443	0.0062883	2.20147
	LINC00670	2.5231	0.0319315	1.49578
	OPHN1	2.518	0.0480526	1.31828
	NR4A3	2.5132	0.00608562	2.2157
	HLA-DPB1	2.5131	0.00863631	2.06367
	DMKN	2.51298	0.0269585	1.5693
	LOC101927237	2.50954	0.0121917	1.91394
	TINAG	2.49831	0.038902	1.41003
	IRX3	2.48894	0.0079461	2.09985
	ZNF662	2.48573	0.0127293	1.89519
	COCH	2.48129	0.0122011	1.9136
	GGT8P	2.47958	0.0342354	1.46552
	PRG1	2.47707	0.0248689	1.60434
	PRKACG	2.47384	0.0389553	1.40943
	LOC286178	2.46767	0.00621036	2.20688
	EBF1	2.45335	0.025531	1.59293
	OR7E19P	2.44456	0.0197452	1.70454
	S100B	2.43607	0.0202507	1.69356
	KCNAB1-AS2	2.43556	0.0443502	1.3531
	CYP4F2	2.43393	0.00818508	2.08698
	LMO7DN	2.43222	0.0241301	1.61744
	PAX9	2.42884	0.0240419	1.61903
	LINC01030	2.42804	0.0173421	1.7609
	PCDH20	2.42335	0.0365266	1.43739
	RASSF4	2.41686	0.0174044	1.75934
	FZD6	2.4057	0.0263892	1.57857
	MAGEA12	2.39576	0.0291869	1.53481
	SERPINB11	2.39441	0.0334859	1.47514
	PRICKLE1	2.38847	0.0479265	1.31942
	C1QA	2.38165	0.0439285	1.35725
	FLVCR2	2.37865	0.0418644	1.37815
	LINC01205	2.37489	0.0321794	1.49242
	SEPP1	2.36443	0.0179712	1.74542
	LOC101927881	2.3587	0.0129569	1.8875
	CPB2-AS1	2.34788	0.00160115	2.79557
	SNORD114-10	2.3291	0.0496406	1.30416
	GKN2	2.32691	0.0151056	1.82086
	LINC01111	2.32545	0.00846691	2.07228
	CLIC3	2.32099	0.0236965	1.62532
	CRTAM	2.32087	0.0171083	1.76679
	LOC101927345	2.31989	0.011869	1.92559
	SSC5D	2.31565	0.0215052	1.66746
	FAM221A	2.30435	0.00697107	2.1567
	SERPINE2	2.29532	0.0110461	1.95679
	IGF1	2.29186	0.000844	3.07366
	DPRX	2.28824	0.00606605	2.21709
	KALRN	2.28526	0.0285225	1.54481
	SPRR4	2.28323	0.039428	1.40419
	GABRB1	2.28125	0.0329876	1.48165
	WHSC1	2.27118	0.0449547	1.34722
	TRPC5OS	2.26811	0.0360214	1.44344
	LOC100130502	2.26757	0.00244653	2.61145
	ZNF438	2.26084	0.0399953	1.39799
	FCRL3	2.25993	0.0178869	1.74746
	CEL	2.25809	0.0475926	1.32246
	SLCO4C1	2.25597	0.01564	1.80576
	ADAMTS18	2.25548	0.0489133	1.31057
	FOXO6	2.25361	0.00388529	2.41058
	SLAMF7	2.25092	0.020238	1.69383
	LOC101928446	2.24612	0.0309536	1.50929
	ZNF812	2.24563	0.0331475	1.47955
	FTCDNL1	2.23585	0.00052	3.284
	LOC101930151	2.23165	0.0334559	1.47553
	SNAP91	2.22582	0.0435905	1.36061
	LINC00290	2.22016	0.0251794	1.59896
	CD1A	2.21872	0.0350757	1.45499
	MLK7-AS1	2.21632	0.0198297	1.70268
	KPNA7	2.21599	0.0143649	1.8427
	TMEM233	2.20354	0.0364192	1.43867
	LOC102724958	2.20241	0.033574	1.474
	LOC100129775	2.18878	0.00468176	2.32959
	ANKRD20A12P	2.18673	0.0340574	1.46779
	DACH1	2.18662	0.000478	3.32057
	GPT	2.18243	0.0257821	1.58868
	NHLH1	2.18179	0.0177029	1.75196
	PDHA2	2.17421	0.0116769	1.93267
	NXPE4	2.17254	0.0372898	1.42841
	NPAS3	2.17196	0.00400186	2.39774
	LOC101930264	2.16406	0.0478809	1.31984
	FGL2	2.16322	0.0227115	1.64375
	LINC01224	2.15899	0.00173255	2.76131
	FABP2	2.15259	0.00128933	2.88964
	OR2L8	2.1492	0.0386237	1.41315
	HLA-DQA2	2.14374	0.00781069	2.10731
	TNKS1BP1	2.14225	0.0054217	2.26586
	LINC00871	2.14079	0.028498	1.54519
	LOC100506563	2.14053	0.0102363	1.98986
	LINC01269	2.12579	0.000606	3.21753
	OR5D16	2.12417	0.0245523	1.60991
	LOC100128079	2.12292	0.029899	1.52434
	LOC101928731	2.12282	0.0490511	1.30935
	CTB-113P19.1	2.11992	0.0409593	1.38765
	PTPRR	2.11632	0.0210868	1.67599
	SLC39A12-AS1	2.11515	0.0334955	1.47501
	OR51B5	2.1091	0.0400649	1.39724
	LPHN1	2.1068	0.00351754	2.45376
	JAKMIP1	2.10583	0.032733	1.48501
	LOC101927602	2.10271	0.0124324	1.90545
	GUCY1A3	2.10078	0.048992	1.30987
	PRR20B	2.0947	0.0240469	1.61894
	CCDC149	2.08949	0.0193246	1.71389
	PDLIM3	2.08698	0.0482326	1.31666
	ANKRD30BP3	2.08664	0.0230212	1.63787
	LHX2	2.08622	0.00593418	2.22664
	IQCF5-AS1	2.08078	0.0275567	1.55977
	CYLC2	2.07809	0.0464905	1.33264
	ADAMTS1	2.07215	0.0164394	1.78412
	MYT1L-AS1	2.06181	0.0170683	1.76781
	SERPINB8	2.06114	0.0150566	1.82227
	FAXC	2.05523	0.0447353	1.34935
	HLA-DPB2	2.05522	0.023351	1.63169
	APOBEC3G	2.05055	0.0322692	1.49121
	XIRP2	2.05046	0.0446346	1.35033
	ZNF532	2.0501	0.0228861	1.64043
	HMOX1	2.04546	0.00663453	2.17819
	DSC1	2.04071	0.0022954	2.63914
	LINC00578	2.04001	0.00104456	2.98107
	ERBB4	2.03315	0.0283183	1.54793
	SLC28A2	2.03009	0.0243579	1.61336
	SNORD113-5	2.02997	0.0253935	1.59528
	MUCL1	2.02945	0.0472779	1.32534
	SLC35G3	2.02328	0.018584	1.73086
	MYLK3	2.02174	0.0153636	1.81351
	STON1-GTF2A1L	2.01786	0.0272364	1.56485
	CCDC179	2.0167	0.0102941	1.98741
	DLX4	2.01172	0.0162362	1.78952
	CALR3	2.00994	0.000271	3.56703
	LOC400682	2.00772	0.0322309	1.49173
	LINC01492	2.00425	0.013325	1.87533
	LINC01493	2.00248	0.0329545	1.48209
	ETV1	2.00157	0.0387081	1.4122
	ASGR2	1.99989	0.0198851	1.70147
	DUSP19	1.99646	0.00588624	2.23016
	BSPH1	1.99616	0.0300189	1.52261
	OR51Q1	1.99504	0.0282322	1.54925
	LINC00707	1.99386	0.00132727	2.87704
	LOC101928404	1.99373	0.000794	3.10018
	LOC100507033	1.99208	0.0100008	1.99997
	LOC101929721	1.99204	0.0118593	1.92594
	LOC101927571	1.98675	0.0398008	1.40011
	PCDH15	1.98594	0.0129583	1.88745
	LOC101060179	1.97744	0.033751	1.47171
	HLA-DQB1	1.97743	0.00263515	2.57919
	TRIM51	1.97623	0.00292505	2.53387
	PCDH11X	1.96477	0.029068	1.53659
	AMIGO3	1.96407	0.0049751	2.3032
	LMX1A	1.95272	0.0222254	1.65315
	VASH1	1.95248	0.0321842	1.49236
	STOX1	1.95013	0.00924777	2.03396
	ALDH7A1	1.94943	0.0408543	1.38876
	CYP1B1-AS1	1.94895	0.0409697	1.38754
	SYT14	1.94405	0.0355604	1.44903
	APOBEC3H	1.94151	0.0253088	1.59673
	LINC00346	1.93448	0.0230697	1.63696
	PIK3C2G	1.93094	0.0168903	1.77236
	RGS4	1.92953	0.0159324	1.79772
	LOC388242	1.92463	0.0308564	1.51065
	OSBPL10	1.92055	0.0422288	1.37439
	ANKEF1	1.91854	0.0167491	1.77601
	SNX7	1.9185	0.0177647	1.75044
	HTR2A-AS1	1.91167	0.0180525	1.74346
	OR2L3	1.90984	0.0479796	1.31894
	PMP22	1.90532	0.00100594	2.99743
	HMGA1P7	1.90218	0.035966	1.44411
	ANKRD20A11P	1.89994	0.00432237	2.36428
	FOXP3	1.89896	0.0367955	1.4342
	PRKAR2B	1.89827	0.0100542	1.99765
	TMEM200C	1.8954	0.0132085	1.87915
	LOC643339	1.89405	0.0496469	1.30411
	OR51V1	1.89322	0.0418419	1.37839
	NCRNA00250	1.89177	0.0338508	1.47043
	LOC100130264	1.88388	0.0218052	1.66144
	CRYBA4	1.88363	0.0332549	1.47814
	LOC101928943	1.88239	0.0401546	1.39626
	ELMOD1	1.88199	0.0132421	1.87804
	ARMCX4	1.88058	0.0273275	1.5634
	NEBL	1.87272	0.00069	3.16115
	GRIA2	1.87031	0.0438546	1.35799
	TMC2	1.86839	0.0261052	1.58327
	SNTB1	1.86652	0.0324924	1.48822
	RFPL2	1.866	0.016252	1.78909
	SPATA31C2	1.86268	0.0349356	1.45673
	GRAMD1C	1.86243	0.0242686	1.61495
	LOC101930611	1.86085	0.0166102	1.77962
	NLRP3	1.85885	0.00078	3.10791
	OR4C46	1.85797	0.00793397	2.10051
	LOC147004	1.84819	0.0317136	1.49875
	GPR132	1.84723	0.047816	1.32043
	ANKRD62	1.84671	0.0446305	1.35037
	LAMA3	1.84577	0.0203084	1.69232
	FLJ23867	1.8433	0.00640957	2.19317
	SNORD115-3	1.8422	0.0274835	1.56093
	MORF4L2-AS1	1.84017	0.00215708	2.66613
	SLC38A3	1.83822	0.0210616	1.67651
	NRSN1	1.83782	0.0216194	1.66516
	TPM1	1.83695	0.0187995	1.72585
	LOC102724434	1.83314	0.00751066	2.12432
	LOC100507071	1.83122	0.0328037	1.48408
	BTN2A1	1.83052	0.0193549	1.71321
	LOC642943	1.82902	0.0468551	1.32924
	C5orf47	1.82674	0.0469269	1.32858
	LRRC4	1.82426	0.0448367	1.34837
	OR6P1	1.82399	0.0340613	1.46774
	GTF2H4	1.82203	0.0166357	1.77896
	TPM2	1.81897	0.0101005	1.99566
	CCDC140	1.81682	0.0189315	1.72282
	RHOJ	1.8129	0.0478649	1.31998
	GLB1L3	1.80339	0.0443016	1.35358
	ST3GAL6-AS1	1.80324	0.0188828	1.72393
	CLLU1	1.79816	0.0206207	1.6857
	STATH	1.79746	0.0128181	1.89218
	TMEM155	1.79678	0.0254834	1.59374
	LIMCH1	1.79652	0.0498716	1.30215
	HAS1	1.79532	0.0194508	1.71106
	MRC1	1.79493	0.000478	3.32057
	TTK	1.79382	0.0487848	1.31172
	PIP5K1B	1.79277	0.0142769	1.84536
	FAM205BP	1.7897	0.00512842	2.29002
	CDH10	1.78833	0.0270419	1.56796
	PVRL2	1.78655	0.0287864	1.54081
	FBXL19	1.77937	0.0297511	1.5265
	SUPT3H	1.7757	0.0091767	2.03731
	LOC100133039	1.76966	0.0285777	1.54397
	HOGA1	1.76765	0.0348689	1.45756
	PDLIM2	1.76672	0.0354954	1.44983
	EGFL6	1.76613	0.0250694	1.60086
	PLA2G4C	1.76502	0.0163722	1.78589
	MYADM	1.76365	0.041673	1.38014
	RGL3	1.76342	0.00849932	2.07062
	C17orf77	1.75339	0.0425386	1.37122
	MUC7	1.74387	0.0130671	1.88382
	F11	1.73871	0.0148502	1.82827
	AK7	1.73741	0.0286182	1.54336
	LNX1-AS1	1.72886	0.0498597	1.30225
	LOC102724861	1.72783	0.00248815	2.60412
	NRXN1	1.72724	0.0273837	1.56251
	LINGO1-AS2	1.72659	0.0247615	1.60622
	LOC100507395	1.72538	0.0370289	1.43146
	LOC101928277	1.72334	0.00877419	2.05679
	LOC100131907	1.72243	0.029857	1.52495
	TRIM49B	1.71829	0.0164734	1.78322
	LINC01069	1.71767	0.0469812	1.32808
	GSAP	1.71602	0.0498352	1.30246
	SSX3	1.71467	0.034097	1.46728
	PCLO	1.71452	0.00270977	2.56707
	STAT4	1.71364	0.0033856	2.47036
	KRT79	1.71195	0.0079654	2.09879
	PLA2G16	1.71096	0.000244	3.61261
	PLA2G4E-AS1	1.71005	0.00522153	2.2822
	LGI4	1.70606	0.041189	1.38522
	TNFRSF13B	1.70581	0.0261966	1.58175
	C3orf52	1.70485	0.0349099	1.45705
	ARHGAP28	1.70347	0.0288557	1.53977
	SHB	1.69936	0.032685	1.48565
	KIAA0226L	1.69825	0.0392059	1.40665
	CDHR1	1.69405	0.0311074	1.50714
	CD300LG	1.6925	0.0337708	1.47146
	LDB3	1.69137	0.0290164	1.53736
	ADAMTS3	1.69021	0.0397693	1.40045
	IGF2	1.68861	0.0162606	1.78886
	SEMG2	1.68498	0.0452213	1.34466
	PPARG	1.68492	0.00395479	2.40288
	LINC00261	1.68384	0.0279624	1.55343
	LINC00400	1.68384	0.0228024	1.64202
	KRT8	1.68378	0.0483117	1.31595
	FLJ44674	1.68376	0.0205104	1.68803
	CCDC121	1.6818	0.00474478	2.32378
	LOC101927255	1.67992	0.0254033	1.59511
	PLEKHH2	1.67949	0.0141606	1.84892
	PPP1R36	1.67868	0.000164	3.78516
	LOC101927069	1.67597	0.017563	1.7554
	PYGO1	1.67551	0.0464209	1.33329
	UNKL	1.67395	0.00529926	2.27578
	CECR7	1.67058	0.00272509	2.56462
	OR5M11	1.66862	0.0103413	1.98543
	LOC100129138	1.66794	0.0486559	1.31286
	LOC101927919	1.6674	0.037965	1.42062
	TAS2R40	1.66447	0.0156432	1.80567
	LEFTY2	1.66426	0.0430968	1.36555
	PCYT1B-AS1	1.66359	0.00563832	2.24885
	TMEM18	1.66358	0.0292064	1.53452
	IL10RA	1.66237	0.0252061	1.59849
	NLRP4	1.66192	0.0303326	1.51809
	LPHN2	1.66156	0.0190338	1.72047
	ARHGEF12	1.66015	0.0499507	1.30146
	PTCH1	1.65994	0.00561942	2.25031
	ST6GALNAC5	1.65849	0.0297987	1.5258
	STH	1.65559	0.0443254	1.35335
	PTGR2	1.65071	0.000114	3.9431
	PRDM14	1.64961	0.0179936	1.74488
	GNG12-AS1	1.64479	0.022012	1.65734
	HDX	1.64474	0.0223598	1.65053
	LINC00207	1.63857	0.0447524	1.34918
	CLCN5	1.63776	0.0388923	1.41014
	OR5AR1	1.63588	0.0276552	1.55822
	LOC102724420	1.63533	0.024145	1.61717
	RFPL1S	1.63366	0.0153389	1.81421
	FAM64A	1.63342	0.0231166	1.63608
	HOXC6	1.63205	0.0294597	1.53077
	GABRG3	1.63159	0.00687051	2.16301
	LOC101927635	1.63028	0.0103805	1.98378
	HLA-DRA	1.62808	0.0465788	1.33181
	ENDOV	1.62727	0.0178781	1.74768
	RPL23AP32	1.62623	0.00547755	2.26141
	OR52W1	1.62486	0.00789128	2.10285
	DPPA2P3	1.62351	0.0137966	1.86023
	LOC101930333	1.62108	0.0256507	1.5909
	FAM92A1P2	1.62085	0.0174976	1.75702
	HYAL3	1.62063	0.00541831	2.26614
	CACHD1	1.61797	0.045446	1.3425
	CRYZ	1.61797	0.0120335	1.91961
	CAMK2A	1.61746	0.0439901	1.35664
	DCDC5	1.6173	0.0262376	1.58108
	ASB15	1.61723	0.022277	1.65214
	SNCAIP	1.6168	0.0154546	1.81094
	PRKG2	1.61473	0.0158861	1.79898
	CYP4Z2P	1.61135	0.0330667	1.48061
	LOC100507377	1.60635	0.0100821	1.99645
	FMO1	1.60628	0.0479283	1.31941
	LOC101059906	1.60258	0.0361658	1.4417
	IL31RA	1.59999	0.00379434	2.42086
	CLEC14A	1.59859	0.00217805	2.66193
	LINC01119	1.59675	0.0335349	1.4745
	TMEM37	1.59566	0.0413265	1.38377
	WWC2-AS2	1.5937	0.0422554	1.37412
	DGKD	1.59312	0.00902021	2.04478
	LOC102724877	1.58917	0.0162831	1.78826
	KCTD16	1.58568	0.0297926	1.52589
	OR10Q1	1.58294	0.0479995	1.31876
	SLC25A27	1.5792	0.00804615	2.09441
	LINC00448	1.57619	0.0196213	1.70727
	LINC00703	1.57369	0.00876131	2.05743
	ERICH1-AS1	1.57365	0.0352154	1.45327
	LOC101928014	1.57335	0.00572532	2.2422
	OR8G5	1.57101	0.0289096	1.53896
	IL15RA	1.57005	0.0287801	1.54091
	NR2F1-AS1	1.56361	0.0389149	1.40988
	PKP2	1.56244	0.0471256	1.32674
	NPCDR1	1.56242	0.0430497	1.36603
	HLA-DPA1	1.56068	0.0171752	1.7651
	TDO2	1.56067	0.0431347	1.36517
	MTUS2	1.55951	0.0471118	1.32687
	KLF2	1.55856	0.0189632	1.72209
	PABPC1L2B-AS1	1.55825	0.0247459	1.6065
	TBC1D30	1.55767	0.0484022	1.31513
	PMCH	1.55483	0.0222478	1.65271
	LOC100507336	1.5505	0.015094	1.8212
	NR6A1	1.54883	0.0267639	1.57245
	PAGE2B	1.54722	0.0390169	1.40875
	SELE	1.54688	0.0187861	1.72616
	CTD-2201E9.1	1.54618	0.0280208	1.55252
	TRIM49D1	1.54609	0.0102655	1.98862
	SULT1C4	1.54365	0.0347364	1.45922
	ZNF704	1.54231	0.0262475	1.58091
	KIAA1024	1.54119	0.00950134	2.02222
	LINC00442	1.53998	0.0419584	1.37718
	RASAL2-AS1	1.53959	0.0102939	1.98742
	ZNF114	1.53886	0.0381842	1.41812
	LOC101930346	1.53596	0.0324768	1.48843
	LEUTX	1.53521	0.0323299	1.4904
	OR56A5	1.53298	0.0387542	1.41168
	EWSAT1	1.53284	0.0494705	1.30565
	LINC01152	1.52987	0.0449599	1.34717
	TDGF1	1.52958	0.000545	3.2636
	LINC01247	1.52772	0.0324374	1.48895
	CIITA	1.52745	0.0197339	1.70479
	MGC27382	1.52696	0.0178384	1.74864
	PSMB11	1.52692	0.00673889	2.17141
	LINC01405	1.52691	0.00495718	2.30477
	GAS2L3	1.52651	0.0357619	1.44658
	NPFFR2	1.52586	0.0302318	1.51954
	LOC100507600	1.52382	0.0146914	1.83294
	DSG1-AS1	1.52122	0.00519431	2.28447
	LRRC9	1.52094	0.0270349	1.56807
	MIR99AHG	1.52085	0.020241	1.69377
	SNORD114-27	1.51983	0.0128259	1.89191
	COL21A1	1.51848	0.00999021	2.00043
	CADPS	1.51582	0.0181199	1.74184
	RNASEH1-AS1	1.51518	0.0234238	1.63034
	MAPK12	1.51427	0.0171635	1.76539
	OR6K2	1.51354	0.0236687	1.62583
	STK31	1.5121	0.030021	1.52258
	LOC101929022	1.51121	0.00099	3.00436
	UGGT2	1.5097	0.0169645	1.77046
	C6	1.5067	0.0374574	1.42646
	LOC102724950	1.50068	0.00278481	2.5552
	LOH12CR1	1.50033	0.0465457	1.33212
	LOC102724238	1.49953	0.0026806	2.57177
	GPR50	1.49932	0.0258632	1.58732
	PM20D1	1.49907	0.0134054	1.87272
	NCMAP	1.49889	0.0197672	1.70405
	TACSTD2	1.49821	0.0396674	1.40157
	DDX11L2	1.49704	0.0299622	1.52343
	TEKT4P2	1.49675	0.00946737	2.02377
	CCL2	1.49275	0.0256933	1.59018
	LINC01508	1.49236	0.00697342	2.15655
	PNMA6A	1.4897	0.0437672	1.35885
	LOC649294	1.48867	0.0132863	1.8766
	ARHGEF33	1.48566	0.0393861	1.40466
	ESPNL	1.48551	0.01545	1.81107
	MYCNUT	1.48396	0.0152353	1.81715
	TAAR1	1.48372	0.0496257	1.30429
	PCDH11Y	1.48265	0.0450686	1.34613
	LGALS17A	1.48093	0.0423969	1.37267
	FAM157A	1.48017	0.0111314	1.95345
	CPS1	1.47916	0.0188401	1.72492
	SCGB1D1	1.47821	0.024522	1.61044
	CCDC27	1.4755	0.00515529	2.28775
	SYNPR-AS1	1.47476	0.0491652	1.30834
	LOC100288884	1.47452	0.00804361	2.09455
	XCR1	1.47367	0.00529498	2.27614
	CELF5	1.47008	0.024356	1.61339
	BASP1	1.47007	0.0215287	1.66698
	ARHGEF26-AS1	1.46925	0.00630344	2.20042
	ANKRD20A2	1.46909	0.0212963	1.6717
	SNORD115-23	1.46599	0.0153974	1.81255
	WBSCR27	1.4631	0.00959673	2.01788
	STARD10	1.46213	0.0319921	1.49496
	CRYGN	1.46157	0.00953828	2.02053
	OR7E5P	1.46143	0.0468984	1.32884
	POTED	1.46083	0.0283387	1.54762
	OR51F1	1.46053	0.0449572	1.3472
	ZFPM2-AS1	1.46024	0.0277108	1.55735
	KRT34	1.45624	0.00595041	2.22545
	CYP4Z1	1.45447	0.0232443	1.63368
	LOC101927023	1.45345	0.00918051	2.03713
	LINC01029	1.45256	0.00215712	2.66613
	LINC00994	1.4522	0.0306774	1.51318
	VSX1	1.44848	0.0421758	1.37494
	SLC35A1	1.44823	0.0243908	1.61277
	KANK4	1.4464	0.0271261	1.56661
	RGS8	1.44403	0.0261988	1.58172
	OR8B12	1.43819	0.0184406	1.73423
	TRH	1.43631	0.0450259	1.34654
	PITX1	1.43451	0.00535042	2.27161
	RAP1GAP2	1.43301	0.0089878	2.04635
	LINC01018	1.4316	0.00601102	2.22105
	SVEP1	1.4291	0.0396638	1.40161
	C7orf13	1.42718	0.0370964	1.43067
	FLJ30679	1.42627	0.0234956	1.62901
	LINC00587	1.42572	0.00254325	2.59461
	LOC102724407	1.42564	0.0459912	1.33733
	PDE4DIP	1.42359	0.0116689	1.93297
	OR13C5	1.42352	0.0122665	1.91128
	TREH	1.42301	0.0332542	1.47815
	C16orf45	1.42297	0.00705842	2.15129
	MAMLD1	1.42234	0.00659683	2.18066
	LOC102723932	1.42213	0.0400789	1.39708
	FAM110D	1.42153	0.0438073	1.35845
	ART4	1.42106	0.0418574	1.37823
	VEZF1	1.42024	0.0110111	1.95817
	OSCP1	1.41794	0.0305232	1.51537
	KLRC1	1.41414	0.0293307	1.53268
	NLRP8	1.41384	0.0186374	1.72962
	CCL27	1.41167	0.0165417	1.78142
	SFTA2	1.41044	0.00564501	2.24834
	ARNT2	1.40815	0.000192	3.7167
	PRR23B	1.40749	0.0384919	1.41463
	LOC100505942	1.40715	0.0312339	1.50537
	WDR64	1.40644	0.0227559	1.64291
	AKR1B10	1.40241	0.0267299	1.573
	LINC00443	1.40194	0.03817	1.41828
	PIK3IP1-AS1	1.40107	0.0345559	1.46148
	PNKD	1.39981	0.02043	1.68973
	LOC100128340	1.39904	0.0290982	1.53613
	UBXN8	1.39841	0.0227069	1.64384
	LOC101928725	1.39543	0.0483755	1.31537
	TLR3	1.39533	0.0336054	1.47359
	OR2W1	1.3945	0.0339964	1.46857
	ADPRH	1.39333	0.0260765	1.58375
	LOC101926962	1.3932	0.0381883	1.41807
	SLC4A1	1.39307	0.0266453	1.57438
	CCDC160	1.38952	0.04529	1.344
	LOC340357	1.38858	0.048876	1.3109
	TRPC1	1.386	0.0436627	1.35989
	KRTAP9-9	1.38597	0.00245049	2.61075
	IFNLR1	1.38596	0.033762	1.47157
	PTPRK	1.38403	0.0243602	1.61332
	TLN2	1.38394	0.00112499	2.94885
	LOC101927284	1.38138	0.0198799	1.70159
	CYTH2	1.38022	0.013013	1.88562
	OXCT2	1.37824	0.0257763	1.58878
	LINC01413	1.3782	0.0404053	1.39356
	OR51B6	1.37815	0.0454339	1.34262
	IL19	1.37663	0.019177	1.71722
	SNORD114-19	1.37476	0.0425318	1.37129
	RBP5	1.37419	0.0136532	1.86477
	CES5AP1	1.3733	0.0363489	1.43951
	KRTAP2-2	1.37326	0.00187798	2.72631
	ARHGEF10L	1.37051	0.000246	3.60906
	MMD2	1.36996	0.0357656	1.44653
	NAA50	1.36915	0.0093775	2.02791
	SPECC1	1.36498	0.00824481	2.08382
	BPIFB3	1.36379	0.0253448	1.59611
	OR5W2	1.36191	0.0339847	1.46872
	NIPAL4	1.36072	0.0401808	1.39598
	DSP	1.35966	0.0334533	1.47556
	TSG1	1.35923	0.00322677	2.49123
	SAMD4A	1.35847	0.00653162	2.18498
	SPATA42	1.35675	0.00354055	2.45093
	NPY	1.35552	0.0218088	1.66137
	CMKLR1	1.35475	0.0113871	1.94359
	LPP-AS2	1.35446	0.0440985	1.35558
	LOC101927389	1.35383	0.00107547	2.9684
	LOC101928894	1.35107	0.00108698	2.96378
	KCNMA1	1.34946	0.0444389	1.35224
	IQCF5	1.34851	0.001108	2.95546
	ALDOAP2	1.34807	0.0458683	1.33849
	AOAH	1.34799	0.00877353	2.05683
	INSC	1.34663	0.00630467	2.20034
	C14orf105	1.34525	0.0254583	1.59417
	MAST4	1.34516	0.0286632	1.54268
	KGFLP1	1.34391	0.0482264	1.31671
	LINC00359	1.34356	0.0341717	1.46633
	TMEM212-AS1	1.34211	0.0153199	1.81474
	SLC5A6	1.34173	0.0382556	1.41731
	MYH2	1.34141	0.0238004	1.62342
	LOC283856	1.34067	0.0199511	1.70003
	OR4C13	1.34046	0.0272921	1.56396
	LOC101928436	1.33833	0.0410888	1.38628
	LOC100507403	1.33817	0.00734377	2.13408
	TMEM252	1.33791	0.0219334	1.65889
	KIRREL3	1.33766	0.0122531	1.91175
	PPP1R17	1.33616	0.0316962	1.49899
	CDH17	1.33602	0.0245386	1.61015
	UBE2DNL	1.33431	0.00950835	2.02189
	KLRAP1	1.33402	0.022858	1.64096
	LINC00633	1.33357	0.0103021	1.98707
	UG0898H09	1.33318	0.0447762	1.34895
	CEACAM1	1.32856	0.00231342	2.63575
	CES1P2	1.32561	0.0101443	1.99378
	COLEC12	1.32486	0.0305578	1.51488
	SNORD123	1.32458	0.0325791	1.48706
	LOC100128164	1.32428	0.00490813	2.30908
	CABS1	1.32213	0.0238459	1.62259
	INHBA	1.31512	0.0446598	1.35008
	A1BG	1.31457	0.0190535	1.72002
	NME5	1.31322	0.0479142	1.31954
	LOC101927841	1.31319	0.045179	1.34506
	CYP26C1	1.31304	0.00407104	2.3903
	GPRIN2	1.31251	0.0115404	1.93778
	PRKAR2A-AS1	1.31063	0.0224527	1.64873
	LOC101927668	1.30749	0.0034204	2.46592
	NOX5	1.30665	0.0167151	1.77689
	DRGX	1.30551	0.0498142	1.30265
	C12orf71	1.30533	0.0403759	1.39388
	CAMK2G	1.30516	0.0137002	1.86327
	PPAPDC3	1.30276	0.0143117	1.84431
	ACSM3	1.30217	0.0117285	1.93076
	CUBN	1.30132	0.0122399	1.91222
	SNORD115-32	1.30064	0.00592841	2.22706
	OR5D13	1.29775	0.0306379	1.51374
	CHRDL1	1.29604	0.0494862	1.30552
	LOC101927817	1.2955	0.0045885	2.33833
	C1orf95	1.29462	0.0265424	1.57606
	FAM69B	1.29356	0.0416317	1.38058
	C1orf115	1.29325	0.00387385	2.41186
	TTTY12	1.29264	0.0294423	1.53103
	BCAM	1.29156	0.0417689	1.37915
	ST18	1.29134	0.0249544	1.60285
	SLC9C2	1.29132	0.014669	1.8336
	GRM5	1.29059	0.0393114	1.40548
	SYCP1	1.29046	0.0327181	1.48521
	DEFB122	1.29027	0.0434591	1.36192
	COL18A1	1.28954	0.0492079	1.30796
	SIGLEC6	1.28936	0.0375055	1.42591
	DUXAP10	1.28918	0.0147771	1.83041
	LINC01351	1.2875	0.0184203	1.7347
	GPC5	1.28721	0.0116286	1.93447
	LINC00954	1.28573	0.000289	3.5391
	RBMS3-AS1	1.28554	0.0275665	1.55962
	DNAH7	1.28493	0.0198428	1.7024
	KIT	1.28378	0.00726916	2.13852
	YBX3	1.28255	0.00481718	2.31721
	TRIOBP	1.28087	0.00785147	2.10505
	DMD	1.2806	0.018398	1.73523
	RXFP2	1.28044	0.0464649	1.33287
	CCDC114	1.27926	0.0202717	1.69311
	LOC283177	1.27784	0.0204376	1.68957
	FGB	1.27705	0.0170159	1.76915
	MROH2A	1.27689	0.0383332	1.41642
	OR2F2	1.27516	0.00727302	2.13828
	AADACL4	1.27434	0.00546486	2.26242
	C3orf35	1.27279	0.0118134	1.92762
	LCE6A	1.27255	0.0474514	1.32375
	LOC100507384	1.27096	0.0225895	1.64609
	NMB	1.2664	0.0338848	1.46999
	MALRD1	1.26562	0.0211714	1.67425
	TRIM9	1.26543	0.0452568	1.34432
	FEZ2	1.26453	0.0446727	1.34996
	KRTAP10-5	1.26305	0.0379472	1.42082
	LIPH	1.26131	0.032711	1.48531
	NLRP13	1.26017	0.011363	1.94451
	LOC339260	1.25974	0.00900538	2.0455
	TNFSF9	1.25963	0.031219	1.50558
	LOC102724948	1.2583	0.00641403	2.19287
	LINC01242	1.25756	0.0436765	1.35975
	LOC100506688	1.25747	0.0424556	1.37207
	ANKDD1B	1.25699	0.0218538	1.66047
	LOC101930316	1.25639	0.0250871	1.60055
	LINC01411	1.25436	0.0448676	1.34807
	MAGEA6	1.25218	0.0468725	1.32908
	ADAM21	1.25061	0.0408574	1.38873
	LINC01209	1.24973	0.0209258	1.67932
	ADAMTSL3	1.24943	0.0497626	1.3031
	ZDHHC11	1.24903	0.0378528	1.4219
	LINC01581	1.24866	0.0203099	1.69229
	SLC27A6	1.24782	0.0475484	1.32286
	IL17D	1.24595	0.00378446	2.422
	LINC00111	1.2443	0.0441628	1.35494
	LRRC71	1.24399	0.0132857	1.87662
	LOC728903	1.24129	0.026221	1.58135
	CD24	1.24066	0.000964	3.01592
	NREP-AS1	1.2405	0.0214629	1.66831
	FERMT1	1.24013	0.0223858	1.65003
	KRTAP16-1	1.23907	0.0312389	1.5053
	LOC100507654	1.23902	0.00989666	2.00451
	SOCS2-AS1	1.23514	0.0443052	1.35355
	TMEM145	1.23478	0.029615	1.52849
	LAMA4	1.23311	0.0286824	1.54238
	LOC102723430	1.23275	0.0409934	1.38729
	LINC01053	1.23246	0.0326713	1.48583
	EML6	1.23168	0.0288217	1.54028
	LOC100507560	1.23124	0.0227766	1.64251
	MUC3A	1.22905	0.0325948	1.48685
	OR51I2	1.22778	0.026104	1.58329
	LOC100652999	1.22725	0.0191367	1.71813
	TMEM257	1.22715	0.029134	1.5356
	PPAP2B	1.22709	0.0136328	1.86542
	FAR2P2	1.22681	0.0221791	1.65406
	MOV10L1	1.22653	0.0483044	1.31601
	TTI1	1.22531	0.0460061	1.33718
	POM121L1P	1.22481	0.042606	1.37053
	ST6GALNAC1	1.22424	0.0248061	1.60544
	LOC101929229	1.22392	0.0272428	1.56475
	GHR	1.22326	0.00325076	2.48802
	LINC01360	1.22231	0.0147985	1.82978
	FGR	1.22182	0.00125758	2.90046
	CIB4	1.22175	0.0134638	1.87083
	CHMP1B2P	1.22051	0.0306606	1.51342
	FZD10	1.21964	0.0221232	1.65515
	NR1H4	1.21937	0.0159084	1.79837
	TMEM44	1.21904	0.0199104	1.70092
	CST11	1.2189	0.0383631	1.41609
	GRID1-AS1	1.21849	0.0156573	1.80528
	IL17B	1.21769	0.0168462	1.7735
	DHRS4	1.21452	0.0485695	1.31364
	OR52B2	1.21367	0.0499399	1.30155
	CLCA2	1.21165	0.0108239	1.96561
	FCAR	1.2113	0.0197385	1.70469
	GRK6	1.21077	0.00625782	2.20358
	SCN2B	1.21026	0.0412433	1.38465
	MUC6	1.20969	0.0164047	1.78503
	NEDD9	1.20555	0.0422843	1.37382
	FAM174B	1.20527	0.0283199	1.54791
	UGT2B11	1.20433	0.0429052	1.36749
	C20orf62	1.20361	0.041201	1.38509
	LINC00683	1.20239	0.00677333	2.1692
	LOC728868	1.20194	0.0457693	1.33943
	LINC00319	1.20042	0.0345899	1.46105
	GRK7	1.20009	0.0161324	1.7923
	DCT	1.20007	0.0210664	1.67641
	LINC01331	1.1999	0.017432	1.75865
	APOOL	1.19932	0.0246843	1.60758
	ZNF350-AS1	1.19853	0.0107334	1.96926
	KRTAP10-1	1.19849	0.0327788	1.48441
	GOT1	1.19768	0.0144888	1.83897
	LINC01551	1.19708	0.0349815	1.45616
	LOC102723961	1.19541	0.0169004	1.7721
	SLCO3A1	1.19388	0.0421885	1.37481
	AWAT2	1.19325	0.00338377	2.4706
	FAAHP1	1.19124	0.0198683	1.70184
	IRAK1	1.19081	0.0267042	1.57342
	BCL2	1.18944	0.0131913	1.87971
	JPH2	1.18918	0.0149261	1.82605
	LOC101928307	1.18853	0.0123711	1.90759
	LINC00461	1.18825	0.00343566	2.46399
	C16orf78	1.18797	0.0184246	1.7346
	MAPK8IP1	1.18752	0.0183796	1.73566
	SEC14L3	1.18668	0.0244154	1.61234
	LOC728673	1.18379	0.0281658	1.55028
	LOC729930	1.18341	0.0311273	1.50686
	SOX13	1.18144	0.0250998	1.60033
	HECTD2	1.18121	0.0114068	1.94284
	LINC01167	1.18117	0.0315627	1.50083
	CBX7	1.18024	0.00878911	2.05606
	NXPH3	1.17969	0.0467211	1.33049
	LOC102724034	1.17788	0.0329638	1.48196
	CCDC110	1.17708	0.00262048	2.58162
	ESR1	1.17502	0.0360183	1.44348
	HID1-AS1	1.17271	0.0404646	1.39293
	SLC7A2	1.17151	0.00928992	2.03199
	CELA3A	1.17145	0.0176058	1.75434
	SH2D7	1.17129	0.00276553	2.55822
	SCUBE1	1.17101	0.00568994	2.24489
	LOC102723973	1.17043	0.0175635	1.75539
	KRTAP25-1	1.16949	0.0178516	1.74832
	FAM71B	1.16822	0.0267134	1.57327
	ANKRD30A	1.16651	0.0492038	1.308
	LDB2	1.16624	0.0470142	1.32777
	LINC01063	1.16461	0.0186452	1.72943
	APOC3	1.16439	0.038852	1.41059
	LOC100996671	1.16395	0.0324866	1.4883
	C9orf135-AS1	1.16324	0.00625646	2.20367
	ZNF131	1.16314	0.02905	1.53685
	NEUROG2	1.16275	0.0261799	1.58203
	SAMD7	1.16223	0.0206023	1.68608
	EFS	1.1602	0.0157458	1.80283
	INHBA-AS1	1.16006	0.0446612	1.35007
	OR4C15	1.15942	0.0482907	1.31614
	CCBL2	1.1589	0.0480749	1.31808
	TMEM71	1.15885	0.00526133	2.2789
	CYP17A1	1.15836	0.0120319	1.91967
	SPINT4	1.15663	0.0321901	1.49228
	AVPR1B	1.15517	0.0236217	1.62669
	SPRR2F	1.1535	0.040242	1.39532
	HNF1A	1.15258	0.0433711	1.3628
	WBP5	1.152	0.0323298	1.4904
	DOCK4	1.15164	0.00169214	2.77156
	LCT	1.15098	0.0201193	1.69639
	DIAPH3-AS2	1.15001	0.024737	1.60665
	SPANXN5	1.14989	0.0363067	1.44001
	LINC01208	1.14985	0.0218256	1.66103
	LINC01134	1.14857	0.00416837	2.38003
	HHLA2	1.14834	0.0468293	1.32948
	APOL4	1.14755	0.0146226	1.83498
	SMC2-AS1	1.14621	0.00540478	2.26722
	LOC101928978	1.14575	0.0360937	1.44257
	DRC1	1.14464	0.032088	1.49366
	C1QC	1.14454	0.0100656	1.99716
	TMEM63B	1.14315	0.049394	1.30633
	SEC31B	1.14284	0.025804	1.58831
	MYRFL	1.14243	0.0163739	1.78585
	PCDH8	1.14188	0.0212147	1.67336
	C3AR1	1.1417	0.0301174	1.52118
	CLVS2	1.14167	0.00642622	2.19204
	GPM6A	1.13964	0.0442876	1.35372
	AGAP1	1.13933	0.0280526	1.55203
	PCSK4	1.13928	0.0224928	1.64796
	LOC101927418	1.13873	0.040319	1.39449
	APOC4	1.13816	0.0493646	1.30658
	LINC01339	1.13711	0.0246733	1.60777
	TAGLN3	1.13666	0.017843	1.74853
	SLCO1A2	1.13656	0.0033693	2.47246
	SPTB	1.13513	0.00273223	2.56348
	CYHR1	1.13402	0.0130231	1.88529
	KIF9-AS1	1.13227	0.0114729	1.94033
	L3MBTL2	1.13156	0.0411088	1.38607
	SLFN14	1.13107	0.0494703	1.30566
	OR10A7	1.13073	0.0432845	1.36367
	FSTL1	1.129	0.0251814	1.59892
	THAP8	1.1285	0.017604	1.75439
	CAMKK1	1.12744	0.0335898	1.47379
	TMEM221	1.12731	0.041263	1.38444
	SCN10A	1.12689	0.037681	1.42388
	LINC01304	1.12674	0.0482452	1.31655
	LOC339298	1.12666	0.0123917	1.90687
	CCDC42	1.12659	0.0323681	1.48988
	MCHR1	1.12577	0.00197506	2.70442
	LOC101927557	1.12564	0.0234859	1.62919
	TARID	1.12552	0.0335194	1.4747
	TMEM54	1.12524	0.013392	1.87316
	SACS-AS1	1.12332	0.0206887	1.68427
	CDHR3	1.12322	0.0285163	1.54491
	GPHB5	1.12284	0.0391226	1.40757
	INS	1.12147	0.0276649	1.55807
	PPP1R3A	1.12109	0.0209456	1.67891
	LOC101926898	1.11934	0.0305236	1.51536
	PTGR1	1.11762	0.0395838	1.40248
	ACPP	1.11758	0.0228545	1.64103
	LINC01548	1.11662	0.0499335	1.30161
	CSF1	1.11583	0.0105215	1.97792
	ZSCAN4	1.11563	0.0237979	1.62346
	ASB18	1.11536	0.0223629	1.65047
	ANXA2P3	1.11521	0.0452653	1.34423
	SCTR	1.11481	0.0446711	1.34997
	LRRC8E	1.1147	0.042039	1.37635
	PWAR1	1.11438	0.0322268	1.49178
	ATOH7	1.11435	0.0174386	1.75849
	LOC440700	1.1115	0.0443057	1.35354
	OR2T1	1.11129	0.0122659	1.9113
	KIAA2012	1.11062	0.0470291	1.32763
	LOC101927421	1.10953	0.00760755	2.11876
	LOC101927287	1.10929	0.0170237	1.76895
	PRKY	1.10754	0.0441124	1.35544
	LOC100129048	1.10746	0.0239597	1.62052
	HTR3C	1.10612	0.0370693	1.43099
	RGS7	1.10498	0.0207546	1.68289
	LOC102723392	1.10413	0.0246998	1.60731
	TSPAN33	1.10401	0.00674293	2.17115
	LOC100133286	1.10349	0.0281747	1.55014
	LINC00176	1.10066	0.0467852	1.32989
	BEND6	1.10055	0.0419242	1.37754
	ACYP2	1.09999	0.0152345	1.81717
	GACAT1	1.09977	0.0422375	1.3743
	IGSF3	1.09937	0.046671	1.33095
	IPO9-AS1	1.09853	0.0246421	1.60832
	LOC102724710	1.09753	0.0163202	1.78728
	KIF27	1.09509	0.0392586	1.40606
	SH2D4B	1.09481	0.0245229	1.61043
	SLC37A3	1.09434	0.0480734	1.3181
	TRIM72	1.09388	0.0461188	1.33612
	KCNJ18	1.09172	0.0477111	1.32138
	LOC644662	1.09096	0.0220979	1.65565
	TRAPPC3	1.09082	0.0049253	2.30757
	CCNT2-AS1	1.09043	0.0122833	1.91069
	OR4K1	1.08962	0.0177918	1.74978
	SEC16B	1.08944	0.0437976	1.35855
	SLC35F3	1.08818	0.00150816	2.82155
	OR52J3	1.08767	0.00819975	2.0862
	FLRT1	1.08705	0.0109166	1.96191
	INPP4B	1.08549	0.0328952	1.48287
	PCDHB12	1.08459	0.0125417	1.90164
	SELP	1.08458	0.00277253	2.55712
	C16orf95	1.08387	0.0132102	1.87909
	PRAMEF4	1.08321	0.0238293	1.62289
	LOC100130429	1.0826	0.0235756	1.62754
	AP3B2	1.08131	0.0106725	1.97173
	NHS-AS1	1.08032	0.0267326	1.57296
	PPBP	1.07964	0.0323158	1.49059
	HOTTIP	1.07921	0.0187743	1.72644
	SNORD112	1.07912	0.0333651	1.47671
	PTCHD4	1.07834	0.0372645	1.42871
	NR2F2-AS1	1.07822	0.016506	1.78236
	LOC100128651	1.07809	0.027665	1.55807
	LOC102723564	1.07759	0.0306956	1.51292
	MS4A12	1.07728	0.0157195	1.80356
	TSPAN17	1.07716	0.0218738	1.66008
	NMUR1	1.07624	0.0137794	1.86077
	LGALS2	1.07514	0.0267664	1.57241
	CLSTN2	1.07487	0.0404232	1.39337
	RUNDC3A	1.07483	0.0256344	1.59118
	LOC101928739	1.07449	0.0227296	1.64341
	KLK12	1.07296	0.0168241	1.77407
	MFSD2B	1.07284	0.0363572	1.43941
	DNAH5	1.07282	0.0203202	1.69207
	LINC00326	1.07245	0.0241619	1.61687
	HAO1	1.07168	0.00412405	2.38468
	RNF150	1.07114	0.0214338	1.6689
	GSTTP2	1.07108	0.0318709	1.49661
	SUCLG2-AS1	1.07023	0.0359364	1.44447
	FAM47A	1.06986	0.041208	1.38502
	LOC101927392	1.06841	0.0140094	1.85358
	HMGCLL1	1.06833	0.0118303	1.927
	LINC01327	1.06723	0.00519167	2.28469
	GLI2	1.06337	0.0359323	1.44452
	C8orf22	1.06197	0.0369525	1.43236
	ADAMTS17	1.06095	0.034099	1.46726
	DCLK2	1.05991	0.0448173	1.34855
	HLA-DRB1	1.05903	0.0412477	1.3846
	LYPD4	1.05809	0.0330562	1.48075
	STEAP3	1.05783	0.0261286	1.58288
	LINC00377	1.05781	0.0284686	1.54563
	LINC00950	1.05769	0.0441657	1.35491
	CETN4P	1.0568	0.0140644	1.85188
	ARGFX	1.05571	0.00839635	2.07591
	SDR16C6P	1.05544	0.0334475	1.47564
	LOC102724734	1.0552	0.0464729	1.3328
	LY6K	1.05491	0.0477122	1.32137
	C2orf16	1.05417	0.0337432	1.47181
	LINC01481	1.05352	0.0284268	1.54627
	MT1E	1.05347	0.0141822	1.84826
	FKRP	1.05324	0.0175058	1.75682
	SLC25A48	1.05299	0.0295373	1.52963
	TLR4	1.05201	0.0246681	1.60787
	SNORD53	1.05149	0.0409858	1.38737
	ZNF847P	1.05125	0.0149652	1.82492
	PHGR1	1.05062	0.0355181	1.44955
	PPP1R14D	1.04907	0.036131	1.44212
	GLIS2-AS1	1.04888	0.0468528	1.32926
	GDF3	1.04743	0.00896372	2.04751
	OR3A1	1.04676	0.0433467	1.36304
	LINC00445	1.04675	0.0107152	1.97
	SEMA5B	1.04651	0.0236083	1.62693
	IPO13	1.04643	0.0382895	1.41692
	PADI4	1.04563	0.0471174	1.32682
	GAS2L1	1.04551	0.0329506	1.48214
	DMWD	1.04529	0.00444742	2.35189
	LOC100129129	1.04492	0.0461043	1.33626
	OR52N5	1.04453	0.0480905	1.31794
	LINC00900	1.04433	0.0173242	1.76135
	CYYR1	1.04309	0.0466386	1.33125
	C8orf87	1.04303	0.0359183	1.44468
	LOC101927946	1.04168	0.012356	1.90812
	DAPL1	1.04099	0.0106456	1.97283
	LOC100509780	1.04042	0.0225653	1.64656
	ZNF516	1.03914	0.0474784	1.3235
	LRRIQ4	1.03869	0.00227294	2.64341
	EIF5AL1	1.03647	0.0458201	1.33894
	HTR3B	1.03459	0.0304983	1.51573
	WNK4	1.03417	0.0413934	1.38307
	OTOG	1.03258	0.0394659	1.40378
	KRTAP5-5	1.03253	0.0301213	1.52113
	GRM5-AS1	1.03204	0.0474025	1.3242
	LOC100506947	1.03156	0.004681	2.32966
	IGF2BP2-AS1	1.02701	0.00428883	2.36766
	PAGE4	1.02628	0.019414	1.71189
	NPAS2	1.02482	0.0123971	1.90668
	LOC102724358	1.0248	0.0175796	1.75499
	CSTL1	1.02309	0.0325519	1.48742
	FTHL17	1.02201	0.0221078	1.65545
	NPNT	1.0219	0.0250706	1.60084
	SPATA6L	1.02178	0.0420903	1.37582
	EMP2	1.02161	0.0238743	1.62207
	HOXB1	1.02055	0.033458	1.4755
	CCDC141	1.01986	0.0169911	1.76978
	HAND2-AS1	1.01782	0.0176696	1.75277
	IGSF21	1.01712	0.0321512	1.4928
	ZNF483	1.01654	0.0347799	1.45867
	AKAP1	1.01619	0.000642	3.19246
	LOC649133	1.01479	0.0380762	1.41935
	C3orf22	1.01468	0.00137314	2.86229
	TNAP	1.01263	0.0391548	1.40721
	MYH6	1.01222	0.018071	1.74302
	ZSWIM3	1.01195	0.0260809	1.58368
	LOC101929863	1.01186	0.000669	3.17457
	LINC01478	1.01157	0.00804356	2.09455
	ZDHHC15	1.00923	0.0344226	1.46316
	LOC101926944	1.00919	0.00509327	2.293
	SNAI3-AS1	1.00836	0.0268067	1.57176
	OR2M5	1.00737	0.0316152	1.5001
	LOC101929542	1.00401	0.0432147	1.36437
	SMAD5	1.00375	0.00600428	2.22154
	CLUHP3	1.00231	0.00565442	2.24761
	ULBP1	1.00175	0.000195	3.70997
	LINC00540	1.00119	0.0428845	1.3677
	TTLL12	0.999608	0.0147251	1.83194
	TRIM55	0.999312	0.00633885	2.19799
	SEZ6	0.999191	0.02028	1.69293
	LINC00273	0.998878	0.031963	1.49535
	ZNF124	0.998561	0.0442246	1.35434
	CYSRT1	0.998096	0.00975987	2.01056
	CD72	0.997387	0.027294	1.56393
	GLYATL3	0.997106	0.0441452	1.35512
	TREML4	0.995758	0.0394211	1.40427
	LOC91548	0.994191	0.0459626	1.3376
	TGM7	0.992251	0.0455273	1.34173
	SPINK5	0.991822	0.0356955	1.44739
	ARSH	0.991072	0.0496461	1.30411
	CNTN1	0.990584	0.0147259	1.83192
	FCGRT	0.989573	0.0405574	1.39193
	SORCS1	0.989428	0.0398118	1.39999
	LOC100130285	0.988694	0.040825	1.38907
	PWRN1	0.98845	0.0341312	1.46685
	GAD2	0.988391	0.0468553	1.32924
	C5orf66-AS2	0.988368	0.00535532	2.27121
	FUT6	0.987827	0.0342629	1.46518
	LINC01158	0.987443	0.0423792	1.37285
	MGAM	0.987026	0.0249789	1.60243
	GATSL2	0.986459	0.0399602	1.39837
	SULT1C2	0.986017	0.0108228	1.96566
	C2orf48	0.985031	0.0383871	1.41581
	TFAP2C	0.983547	0.0482966	1.31608
	ALPL	0.981853	0.0374337	1.42674
	FAM83C-AS1	0.979869	0.0497433	1.30326
	IFNA6	0.977759	0.010337	1.98561
	LOXL1-AS1	0.977164	0.0222324	1.65301
	KCNJ10	0.97713	0.040952	1.38773
	HSD17B1	0.976675	0.0218192	1.66116
	FOXP4-AS1	0.974645	0.00505953	2.29589
	LOC101928196	0.974382	0.0193247	1.71389
	LOC102724715	0.973253	0.0193694	1.71288
	BTG3	0.971892	0.0405104	1.39243
	SPRR2E	0.970775	0.0427367	1.3692
	GGTLC1	0.970612	0.0127485	1.89454
	SLC3A1	0.970565	0.0346567	1.46021
	PTGFR	0.968145	0.0280689	1.55178
	FLJ46906	0.967788	0.0237947	1.62352
	LOC102724333	0.967702	0.0444283	1.35234
	SYN3	0.967443	0.026698	1.57352
	LINC01397	0.96615	0.0491533	1.30845
	FAM186B	0.965992	0.048791	1.31166
	TP53AIP1	0.964959	0.0224249	1.64927
	LRRC37A5P	0.964227	0.0415233	1.38171
	C7orf34	0.963171	0.0301068	1.52133
	LINC01533	0.962707	0.0165769	1.7805
	AATK-AS1	0.962027	0.0489118	1.31059
	LINC01133	0.961771	0.00848551	2.07132
	ALMS1-IT1	0.961684	0.0333428	1.477
	LOC101929295	0.961345	0.0448716	1.34803
	RGS7BP	0.960705	0.0490244	1.30959
	PHLDB2	0.960265	0.037961	1.42066
	POLR2F	0.960064	0.00871394	2.05979
	HES5	0.95991	0.0326909	1.48557
	AMBN	0.959688	0.0424344	1.37228
	ZNF112	0.959399	0.0285158	1.54491
	LINC00861	0.958308	0.0115253	1.93835
	IRGQ	0.958191	0.0437417	1.3591
	OR4A47	0.957943	0.0169898	1.76981
	BCO1	0.957183	0.0414953	1.382
	ASIP	0.95676	0.0141518	1.84919
	MMP25	0.956351	0.0142864	1.84508
	TOMM40	0.956155	0.0426383	1.3702
	SHISA6	0.955938	0.0361845	1.44148
	MAGED4B	0.955912	0.0485644	1.31368
	CAPN13	0.954349	0.00152028	2.81808
	LHFPL3	0.952716	0.0138353	1.85901
	DLL4	0.952574	0.0104274	1.98182
	TMEM213	0.951872	0.0405859	1.39162
	KIAA1875	0.951205	0.032856	1.48339
	EHMT1	0.95106	0.0118935	1.92469
	ANKS1A	0.950909	0.0399985	1.39796
	SLC26A7	0.950832	0.0136607	1.86453
	SMOC1	0.950687	0.00561789	2.25043
	MAP4	0.950485	0.0432495	1.36402
	KMO	0.950312	0.0403396	1.39427
	SBK2	0.950218	0.0292638	1.53367
	LOC100129900	0.949705	0.0106008	1.97466
	LINC01185	0.949154	0.00430654	2.36587
	ZNF275	0.948444	0.00739307	2.13118
	ERVMER34-1	0.947329	0.0388556	1.41055
	RNF17	0.947002	0.0147801	1.83032
	VPS53	0.946169	0.0169361	1.77119
	LINC01192	0.945828	0.0262937	1.58015
	MAGEB6	0.945655	0.0131914	1.87971
	CTHRC1	0.94482	0.0361679	1.44168
	FLJ42393	0.944484	0.0348856	1.45735
	LHX5-AS1	0.944156	0.021549	1.66657
	LINC00114	0.943596	0.0411338	1.3858
	CNP	0.943264	0.038645	1.41291
	LINC00658	0.942995	0.0349506	1.45655
	NAMA	0.940467	0.0360161	1.4435
	LINC00639	0.940122	0.0087624	2.05738
	ADAMDEC1	0.940039	0.0103047	1.98697
	EFHC2	0.939515	0.00535699	2.27108
	DYNC2LI1	0.938352	0.012697	1.8963
	TP73	0.936698	0.0349773	1.45621
	LOC101927916	0.932838	0.0178869	1.74747
	KIF12	0.932187	0.0323257	1.49045
	TNNI2	0.931926	0.0494343	1.30597
	OR6C65	0.931401	0.0229337	1.63953
	ESX1	0.929938	0.0445986	1.35068
	GLIPR2	0.929484	0.0144558	1.83996
	PIK3CD-AS1	0.928753	0.0480698	1.31813
	EML5	0.928466	0.0183793	1.73567
	EVPLL	0.928082	0.0240899	1.61817
	SPRR1A	0.92624	0.0179496	1.74594
	LOC101927820	0.926023	0.0266761	1.57388
	IGSF23	0.925966	0.00395913	2.4024
	SMARCD3	0.924941	0.000996	3.00174
	METTL22	0.924902	0.0436877	1.35964
	LINC01296	0.92479	0.0428855	1.36769
	PAXBP1-AS1	0.924622	0.0466589	1.33107
	TRIM44	0.924091	0.0395948	1.40236
	ZFP64	0.923808	0.0473203	1.32495
	LOC101928532	0.923752	0.0412252	1.38484
	MACROD2	0.921134	0.0299731	1.52327
	PCSK1	0.920381	0.0320836	1.49372
	LINC00320	0.920204	0.00227541	2.64294
	NCR1	0.919745	0.0119723	1.92182
	PALM2	0.919418	0.0310722	1.50763
	LRRC16B	0.919105	0.00506618	2.29532
	C5orf66	0.918155	0.0195887	1.70799
	NMS	0.91787	0.0182552	1.73861
	OR52N2	0.917295	0.0439447	1.35709
	C17orf51	0.916624	0.0424225	1.3724
	DHDH	0.916145	0.0489034	1.31066
	KRTAP10-12	0.914264	0.0447964	1.34876
	TTC23	0.912098	0.0016638	2.7789
	M1AP	0.911664	0.0160875	1.79351
	DHRS2	0.910862	0.0298355	1.52527
	KPRP	0.910787	0.00691396	2.16027
	LINC00867	0.908237	0.0190465	1.72018
	LIN28A	0.907387	0.0337044	1.47231
	KIF26B	0.907355	0.0201153	1.69647
	TMCC2	0.90664	0.0275478	1.55991
	LOC101929128	0.905704	0.044114	1.35542
	MNX1-AS1	0.905033	0.0339886	1.46867
	ERICH2	0.904669	0.0242734	1.61487
	HS3ST4	0.904275	0.0238257	1.62295
	POLQ	0.904268	0.0448946	1.34781
	LOC100289333	0.904127	0.01079	1.96698
	LOC100506446	0.903098	0.0286116	1.54346
	LAMC2	0.902591	0.0394769	1.40366
	LOC101928221	0.901963	0.0375	1.42597
	ZIC5	0.901403	0.0220301	1.65698
	NIPAL1	0.900672	0.0104501	1.98088
	CD33	0.900609	0.0238456	1.62259
	NOTO	0.899882	0.0364302	1.43854
	FCHSD1	0.899508	0.0209894	1.678
	LOC101928323	0.899506	0.0448384	1.34835
	LOC101928199	0.899005	0.0357278	1.44699
	DENND6B	0.898501	0.0136018	1.8664
	HYDIN	0.898278	0.0438716	1.35782
	MYADML2	0.898253	0.033398	1.47628
	FBXL7	0.898003	0.0412881	1.38418
	FCGR1A	0.897775	0.00943575	2.02522
	LOC650226	0.895836	0.0332813	1.4778
	MRPL43	0.894798	0.0214564	1.66844
	SULF2	0.894364	0.0124468	1.90494
	LINC00942	0.893165	0.0459099	1.33809
	MIR762HG	0.892352	0.00896001	2.04769
	DLX3	0.891828	0.0309232	1.50972
	CCDC106	0.889864	0.00837295	2.07712
	KCND2	0.888838	0.0289605	1.53819
	C14orf37	0.888468	0.0448984	1.34777
	GS52	0.88793	0.0469235	1.32861
	CYP17A1-AS1	0.886324	0.0453097	1.34381
	MST1R	0.886205	0.00461946	2.33541
	HFE	0.886192	0.0143579	1.84291
	MICALL2	0.885436	0.0367229	1.43506
	CA2	0.885147	0.0153138	1.81492
	SLC5A4	0.883306	0.0247519	1.60639
	ABHD8	0.882854	0.00193322	2.71372
	SNAR-I	0.881185	0.0121724	1.91462
	HLA-DOA	0.881103	0.0121685	1.91476
	CTD-3080P12.3	0.880749	0.0218197	1.66115
	MOK	0.879965	0.0151008	1.821
	LOC101929452	0.879517	0.0315483	1.50102
	ERV18-1	0.879506	0.0289969	1.53765
	GXYLT1P3	0.878643	0.0402301	1.39545
	LOC101929626	0.877748	0.0378528	1.4219
	NLRP5	0.877235	0.00519062	2.28478
	ADAM28	0.877148	0.0172041	1.76437
	PTCHD2	0.877072	0.0296586	1.52785
	FBXO17	0.87704	0.0273034	1.56378
	GFRA2	0.876587	0.0239029	1.62155
	NTNG1	0.875667	0.0203944	1.69049
	SHC3	0.875372	7.05e-05	4.15181
	PKD1	0.875023	0.00012	3.92082
	HOXA10	0.874513	0.0265248	1.57635
	SORBS3	0.873294	0.0493483	1.30673
	ATP6V1B1-AS1	0.872951	0.00717194	2.14436
	UTS2R	0.872537	0.0101729	1.99255
	MAP1S	0.87252	0.0163135	1.78745
	PXDC1	0.872401	0.0459049	1.33814
	PNMAL2	0.871649	0.0254951	1.59354
	LOC100130768	0.871161	0.0278257	1.55555
	LOC285191	0.870781	0.022407	1.64962
	GATA2-AS1	0.870377	0.0385683	1.41377
	LOC101928255	0.870287	0.00963151	2.01631
	LINCR-0002	0.869944	0.0277641	1.55652
	ACAN	0.869943	0.0102452	1.98948
	LINC01431	0.868513	0.0202272	1.69406
	HMMR-AS1	0.867726	0.0109808	1.95937
	LOC102724152	0.867547	0.0475888	1.3225
	PCGEM1	0.867192	0.0310831	1.50748
	RANBP17	0.866886	0.032347	1.49017
	SDCBP2-AS1	0.866364	0.0178687	1.74791
	USHBP1	0.866058	0.00725542	2.13934
	IL17F	0.865095	0.0468303	1.32947
	OR14A16	0.864931	0.022706	1.64386
	ITGB6	0.863194	0.028344	1.54754
	PLEKHH3	0.862192	0.0346401	1.46042
	ZCWPW1	0.861685	0.0472175	1.3259
	ALX3	0.861352	0.0184246	1.7346
	LINC01268	0.860933	0.0101641	1.99293
	TRIM45	0.860021	0.0258184	1.58807
	DEFB110	0.859938	0.0172401	1.76346
	LINC00528	0.859607	0.0432375	1.36414
	SYTL4	0.857362	0.0322287	1.49176
	LOC100287294	0.855947	0.0472339	1.32575
	PAEP	0.855324	0.00832605	2.07956
	GLYCTK	0.855309	0.00214884	2.6678
	LINC00229	0.854344	0.0390525	1.40835
	KRTAP19-4	0.854143	0.0110094	1.95824
	LOC727751	0.854057	0.0231624	1.63522
	LINC01115	0.853781	0.0384135	1.41552
	UAP1	0.853592	0.012258	1.91158
	ASGR1	0.851659	0.0170959	1.76711
	DNM1	0.851412	0.0382701	1.41714
	LOC100132272	0.851217	0.0325466	1.48749
	PKMYT1	0.850823	0.0428833	1.36771
	HLA-DRB3	0.850733	0.0137981	1.86018
	LOC730338	0.849476	0.0195706	1.7084
	CASC22	0.848132	0.0313101	1.50432
	LOC100131170	0.848005	0.0137111	1.86293
	OR51I1	0.846404	0.0106604	1.97223
	TTC16	0.846386	0.0133539	1.87439
	ZFHX4-AS1	0.846098	0.0189638	1.72207
	NOS1	0.844037	0.00436516	2.36
	SLC8A2	0.843161	0.0387366	1.41188
	RNF222	0.841343	0.0482252	1.31673
	MKRN1	0.841241	0.00802189	2.09572
	TNFAIP2	0.84113	0.0105367	1.9773
	LINC00673	0.841058	0.031391	1.5032
	GGT1	0.840975	0.0263506	1.57921
	OR1N2	0.840784	0.0208782	1.68031
	GPR98	0.839478	0.0421095	1.37562
	SETD1B	0.838304	0.0340906	1.46737
	TSHZ1	0.838075	0.0224368	1.64904
	ANO1-AS2	0.837475	0.02107	1.67634
	LOC400655	0.83737	0.00963971	2.01594
	SFRP4	0.83635	0.00646592	2.18937
	FAM229A	0.834973	0.0280884	1.55147
	LRRC37A6P	0.834945	0.0398933	1.3991
	BTBD16	0.833552	0.031472	1.50208
	SLC7A4	0.831316	0.0168629	1.77307
	VIPR2	0.831097	0.0110687	1.9559
	LOC101927943	0.831057	0.0135951	1.86662
	CTNNAL1	0.831021	0.0369161	1.43278
	TMED7-TICAM2	0.829968	0.0321814	1.49239
	TAAR5	0.829634	0.048702	1.31245
	OLFML2A	0.829292	0.0480886	1.31796
	LOC102724955	0.829168	0.0385463	1.41402
	LINC01204	0.82905	0.0452325	1.34455
	LRFN3	0.82861	0.0353904	1.45111
	LINC01399	0.828605	0.0368542	1.43351
	LRRC27	0.828466	0.0227185	1.64362
	PCDHGA3	0.828453	0.0475268	1.32306
	GPR152	0.828424	0.00350213	2.45567
	LOC101927045	0.825289	0.0478558	1.32007
	LOC101928782	0.82526	0.0297692	1.52623
	ADCYAP1R1	0.824997	0.0264355	1.57781
	TBC1D1	0.824941	0.00323905	2.48958
	RAD21-AS1	0.824934	0.0222366	1.65293
	IL18RAP	0.824797	0.0223368	1.65098
	LOC101927476	0.824669	0.0180517	1.74348
	OTX2-AS1	0.824486	0.0291087	1.53598
	IQCF4	0.824331	0.0467507	1.33021
	FOXL2	0.82405	0.0331744	1.4792
	ESRP1	0.82364	0.00588897	2.22996
	ADAMTS15	0.823083	0.030903	1.51
	SPERT	0.822909	0.0299493	1.52361
	MPL	0.821672	0.0128257	1.89192
	ASXL3	0.820767	0.0334194	1.476
	FBXL6	0.820099	0.0123019	1.91003
	SIAH1	0.819861	0.0290743	1.53649
	MARVELD2	0.819402	0.0466502	1.33115
	LINC00882	0.817032	0.0384114	1.41554
	OR1L3	0.816171	0.0447564	1.34914
	TUBG2	0.815991	0.0377626	1.42294
	ASCL5	0.814304	0.0277837	1.55621
	B3GNT8	0.814129	0.0352711	1.45258
	TBX10	0.813784	0.00680779	2.16699
	LOC100130587	0.812385	0.0370516	1.43119
	CAGE1	0.812298	0.0435739	1.36077
	LINC00271	0.811739	0.0474029	1.3242
	ZSWIM4	0.811628	0.00576799	2.23898
	TAT-AS1	0.810059	0.0166891	1.77757
	LMX1B	0.809072	0.0252094	1.59844
	LINC00559	0.808931	0.00382494	2.41738
	TIMMDC1	0.80848	0.0101078	1.99534
	PKD1L2	0.807145	0.0330886	1.48032
	LINC01234	0.806564	0.00418035	2.37879
	KRTAP5-2	0.806376	0.0481137	1.31773
	YWHAE	0.806343	0.00968109	2.01408
	LINC01485	0.805705	0.0299591	1.52347
	FBXO44	0.804547	0.0367058	1.43527
	REPS2	0.80437	0.0451137	1.34569
	MGAT4D	0.803201	0.0469186	1.32865
	LOC101929756	0.802874	0.00416205	2.38069
	SEMA3C	0.802851	0.0475906	1.32248
	GPER1	0.802572	0.0311336	1.50677
	KMT2E-AS1	0.802052	0.0345353	1.46174
	WSCD2	0.801697	0.025568	1.5923
	LINC01128	0.80084	0.004515	2.34534
	EREG	0.800672	0.0321285	1.49311
	2020-09-03	0.799865	0.0461816	1.33553
	NUCB1	0.79953	0.0136446	1.86504
	AKNA	0.799005	0.0330258	1.48115
	OR2G2	0.798611	0.00988672	2.00495
	OR51D1	0.798018	0.046549	1.33209
	SNORA10	0.797723	0.0285756	1.544
	FLJ42022	0.796488	0.0474113	1.32412
	SLC25A43	0.796364	0.0181852	1.74028
	NKX6-3	0.796044	0.037639	1.42436
	ATG9B	0.794671	0.022172	1.65419
	FAM107A	0.793938	0.0313774	1.50338
	TTLL9	0.792912	0.0357934	1.4462
	LOC440082	0.792409	5.69e-05	4.24489
	KRTAP13-4	0.792219	0.00456298	2.34075
	OR4A15	0.791483	0.0333119	1.4774
	VSTM5	0.79047	0.0484348	1.31484
	SHISA7	0.790367	0.0486136	1.31324
	OLFM1	0.789982	0.0133008	1.87612
	AHDC1	0.789422	0.0461303	1.33601
	ZNRF4	0.789045	0.0359138	1.44474
	DTX4	0.789006	0.0437154	1.35937
	ELFN1-AS1	0.788067	0.00597786	2.22345
	SPATA25	0.787464	0.042061	1.37612
	ITPR1-AS1	0.787284	0.0201897	1.69487
	HAAO	0.787092	0.0134056	1.87271
	PLEKHS1	0.785828	0.0263813	1.5787
	MS4A6A	0.785453	0.0306689	1.5133
	LRFN2	0.785038	0.0349966	1.45597
	LOC101927870	0.784996	0.0150451	1.82261
	GPR87	0.783917	0.0391307	1.40748
	PDCL2	0.783269	0.0338582	1.47034
	PTPRG-AS1	0.782002	0.0453834	1.3431
	LINC01384	0.780985	0.0450565	1.34624
	KCNN2	0.780959	0.0415132	1.38181
	FLJ43315	0.780631	0.0324687	1.48853
	RETNLB	0.779823	0.0413745	1.38327
	MANSC4	0.7788	0.0263732	1.57884
	C1QTNF9B-AS1	0.778601	0.0169542	1.77072
	LINC00548	0.778418	0.0292658	1.53364
	CCDC108	0.776905	0.0134157	1.87239
	CXorf23	0.776464	0.0258749	1.58712
	ZNF133	0.775271	0.0222	1.65365
	OR4C3	0.774374	0.0160634	1.79416
	NOTCH3	0.774275	0.0468963	1.32886
	SCARNA23	0.774239	0.0496158	1.30438
	RITA1	0.773654	0.0186398	1.72956
	LOC101929494	0.773574	0.0166662	1.77816
	GAS1	0.773234	0.0302709	1.51897
	NFIB	0.77163	0.0312892	1.50461
	LOC100129069	0.7704	0.0469143	1.32869
	GFRA3	0.769508	0.00473425	2.32475
	LOC101928424	0.768896	0.016018	1.79539
	LOC100505938	0.768048	0.00598126	2.22321
	LOC654841	0.768011	0.0119934	1.92106
	XAGE2	0.767899	0.0466771	1.3309
	LMF1	0.767097	0.0242694	1.61494
	LINC01500	0.76709	0.0256226	1.59138
	LILRA4	0.766293	0.0415492	1.38144
	TPRX1	0.765834	0.0375439	1.42546
	C9orf131	0.765005	0.0278709	1.55485
	CNTFR-AS1	0.76455	0.00091	3.04096
	LMO7-AS1	0.763276	0.0275305	1.56019
	LINC00161	0.763246	0.0372744	1.42859
	GATS	0.761437	0.0236464	1.62624
	LGALS9C	0.761176	0.0264409	1.57772
	SEMA4A	0.760856	0.0467737	1.33
	LOC101928668	0.758625	0.0481435	1.31746
	LOC100507165	0.758339	0.0342827	1.46492
	LOC101929058	0.757819	0.0430426	1.3661
	ANKS1B	0.757749	0.00335806	2.47391
	ZBED3	0.755162	0.0434256	1.36225
	ADIPOQ-AS1	0.753677	0.0107001	1.97061
	RPS6KA5	0.752977	0.0098034	2.00862
	PTGER4P2-CDK2AP2P2	0.75172	0.0234019	1.63075
	LOC440047	0.751402	0.00198174	2.70295
	LOC100132014	0.750752	0.0206477	1.68513
	MANBAL	0.749656	0.0384153	1.4155
	HSPG2	0.749514	0.041918	1.3776
	LINC00909	0.749042	0.000552	3.25806
	TNR	0.747746	0.0287775	1.54095
	LOC101929353	0.747666	0.0097215	2.01227
	CDCA5	0.747107	0.0453724	1.34321
	LOC286359	0.746333	0.0469396	1.32846
	HBQ1	0.74541	0.0318983	1.49623
	FLJ42351	0.744986	0.0159333	1.79769
	TUSC8	0.742478	0.005361	2.27075
	RAB3IP	0.74241	0.0131549	1.88091
	DEFB114	0.740464	0.0155508	1.80825
	ZNF365	0.739507	0.0264081	1.57826
	ZNF239	0.738587	0.0099342	2.00287
	ANKMY1	0.737951	0.0457478	1.33963
	OR2F1	0.737339	0.0127824	1.89339
	DERL3	0.737073	0.0411672	1.38545
	SLC45A2	0.737026	0.0404772	1.39279
	IL1RN	0.736777	0.0268456	1.57113
	CYP4F62P	0.736212	0.0455951	1.34108
	ZNF649-AS1	0.73578	0.012418	1.90595
	PROKR2	0.733834	0.0377116	1.42352
	PNLIP	0.733491	0.00693634	2.15887
	SLC10A7	0.733166	0.00203974	2.69042
	LOC100505784	0.732439	0.0378978	1.42139
	WNT4	0.73094	0.00462682	2.33472
	C3	0.730729	0.0307725	1.51184
	NKX2-5	0.730328	0.0281107	1.55113
	OR6W1P	0.729537	0.0478909	1.31975
	VCY	0.728963	0.0469211	1.32863
	KCNB2	0.72743	0.0214128	1.66933
	ZNF521	0.726783	0.0472457	1.32564
	RORB	0.725907	0.00917538	2.03738
	LRRC29	0.725173	0.0414914	1.38204
	LOC644277	0.724764	0.0440916	1.35564
	FMO9P	0.724243	0.0433012	1.3635
	SLC12A1	0.723407	0.00698436	2.15587
	H19	0.72338	0.00628832	2.20147
	ANKS4B	0.722831	0.0426171	1.37042
	CTRC	0.722707	0.0488773	1.31089
	TNRC6C	0.722702	0.0486392	1.31301
	LINC00200	0.72211	0.0259452	1.58594
	TMEM262	0.721667	0.0428089	1.36847
	PCBP1-AS1	0.720999	0.0206691	1.68468
	HCG22	0.719381	0.027271	1.5643
	LOC101928748	0.719092	0.00148662	2.8278
	LINC00311	0.718968	0.0336582	1.47291
	MROH2B	0.718806	0.0333415	1.47702
	LANCL3	0.718209	0.0442781	1.35381
	HBZ	0.716059	0.0373174	1.42809
	CHST10	0.716022	0.0484546	1.31467
	LOC100505912	0.714259	0.0259936	1.58513
	LOC101927702	0.713683	0.0215128	1.6673
	CCDC57	0.712086	0.0332097	1.47874
	BRF1	0.711111	0.00615242	2.21095
	ATP2B2	0.710556	0.0238704	1.62214
	CNBD2	0.70956	0.0262786	1.5804
	MIAT	0.708451	0.00107318	2.96933
	NPL	0.708065	0.0365903	1.43663
	LINC01023	0.707387	0.0182131	1.73962
	LOC102724096	0.706318	0.0312391	1.5053
	YY1P2	0.706068	0.0415573	1.38135
	NKAIN4	0.705747	0.00332016	2.47884
	NPR1	0.703862	0.0296272	1.52831
	TNC	0.703852	0.0256771	1.59045
	CACNG6	0.702713	0.00522881	2.2816
	C16orf47	0.701386	0.0060712	2.21673
	LINC00967	0.700986	0.0305072	1.5156
	LOC101927948	0.70059	0.0156813	1.80462
	DUSP5P1	0.699698	0.0122848	1.91063
	GSX1	0.699199	0.0413057	1.38399
	CASC2	0.699098	0.0443798	1.35281
	CDC14C	0.698334	0.0314942	1.50177
	GLTSCR1	0.697278	0.0254223	1.59478
	C9orf153	0.694445	0.0466191	1.33144
	CD274	0.694213	0.012955	1.88756
	PLD1	0.693995	0.0388195	1.41095
	CIRBP-AS1	0.693951	0.0430711	1.36581
	LYPD1	0.69392	0.03139	1.50321
	CAND1	0.693704	0.025751	1.58921
	MACROD2-AS1	0.691189	0.0149382	1.8257
	HBBP1	0.690224	0.0423587	1.37306
	ZNF835	0.68987	0.00923148	2.03473
	RELL2	0.689118	0.00169888	2.76984
	PLLP	0.688921	0.0206495	1.68509
	DIABLO	0.68821	0.0229652	1.63893
	LINC01540	0.688107	0.00433441	2.36307
	EXOC3L4	0.686882	0.0193415	1.71351
	TLX2	0.686769	0.0171876	1.76479
	LINC00276	0.685821	0.00664787	2.17732
	CRYBG3	0.685783	0.0478458	1.32016
	NEU2	0.685573	0.033542	1.47441
	BPY2B	0.685436	0.000825	3.08355
	WDFY3-AS2	0.685332	0.0249177	1.60349
	PLS3-AS1	0.685003	0.030447	1.51646
	TUBB3	0.684837	0.0267385	1.57286
	DOHH	0.684674	0.0403938	1.39369
	ATP13A4-AS1	0.684361	0.0333767	1.47656
	VIM-AS1	0.683661	0.000568	3.24565
	KRTAP3-1	0.682537	0.0429396	1.36714
	LOC200830	0.682236	0.0371451	1.4301
	LINC00704	0.682009	3.52e-05	4.45346
	CSRP2	0.680905	0.032146	1.49287
	LINC01470	0.680251	0.00800075	2.09687
	SPINK6	0.679905	0.0116424	1.93396
	PCNX	0.678447	0.0162582	1.78893
	ASPHD1	0.678223	0.0243482	1.61353
	DNM1L	0.678114	0.0482228	1.31675
	MASP1	0.677567	0.047822	1.32037
	AGBL4	0.677457	0.00971247	2.01267
	SLC22A25	0.676871	0.0412183	1.38491
	ZAK	0.676647	0.0245681	1.60963
	BAX	0.676296	0.0338053	1.47102
	LINC00908	0.675675	0.0113573	1.94473
	HRASLS2	0.675047	0.0206143	1.68583
	CFAP61	0.674579	1.22e-05	4.91364
	LIN37	0.674276	0.009613	2.01714
	SCGB1D2	0.674185	0.00128393	2.89146
	MAP2	0.674182	0.01899	1.72147
	RCAN2	0.674123	0.0224128	1.6495
	ISLR2	0.673343	0.03698	1.43203
	ENTPD2	0.673057	0.0180666	1.74312
	MOB1B	0.67207	0.0410578	1.3866
	PRDM16	0.672058	0.00469868	2.32802
	KCNMB1	0.670578	0.0388666	1.41042
	DDX11	0.670537	0.0486957	1.31251
	C10orf53	0.670068	0.0289609	1.53819
	PHACTR3	0.669861	0.0263826	1.57868
	LOC100996273	0.669786	0.0291113	1.53594
	PDZRN3	0.669027	0.022577	1.64633
	CD70	0.668758	0.000806	3.09366
	DEFB123	0.667444	0.0493721	1.30652
	KIAA1804	0.667224	0.0251894	1.59878
	FAM135B	0.666361	0.00793246	2.10059
	LOC101929465	0.664443	0.00332515	2.47819
	SRRM5	0.663809	0.0332422	1.47831
	SHANK2-AS3	0.663589	0.0462903	1.33451
	ZDHHC19	0.662507	0.0271761	1.56581
	LOC101928858	0.662458	0.0172042	1.76437
	LOC102723376	0.661667	0.0323063	1.49071
	DYX1C1	0.660831	0.00907827	2.042
	TNFRSF6B	0.660371	0.0160862	1.79355
	EXO1	0.659028	0.0340218	1.46824
	NKD2	0.658891	0.0152247	1.81745
	TSPO2	0.657815	0.00265602	2.57577
	ADCY5	0.657184	0.0227159	1.64367
	CNPY1	0.656975	0.0285885	1.54381
	OR8B3	0.656136	0.0348598	1.45767
	DZIP1	0.655334	0.026281	1.58036
	PSPN	0.654785	0.0278142	1.55573
	WWTR1-AS1	0.654776	0.0292897	1.53328
	VSTM2L	0.654682	0.0275828	1.55936
	RFPL1	0.653928	0.0367764	1.43443
	AMDHD2	0.653341	0.0482874	1.31617
	KIF18B	0.653203	0.0167537	1.77589
	PAX6	0.652934	0.00812488	2.09018
	CPAMD8	0.652782	0.00311448	2.50661
	MAGEE1	0.652314	0.0410501	1.38669
	RANGAP1	0.652189	0.0301609	1.52056
	CLDN7	0.651907	0.028375	1.54706
	ESAM	0.651446	0.0227393	1.64322
	C2CD4C	0.651028	0.0452002	1.34486
	LOC101927020	0.650056	9.46e-05	4.02411
	MOCS3	0.649883	0.0336535	1.47297
	MYHAS	0.64968	0.0395804	1.40252
	WDR90	0.649487	0.0403904	1.39372
	GATA2	0.649353	0.0048389	2.31525
	LYPD6B	0.648533	0.0384604	1.41499
	TH	0.647332	0.021299	1.67164
	GRIK5	0.64723	0.012539	1.90174
	MAST1	0.647164	0.0317946	1.49765
	CCL21	0.645308	0.0324857	1.48831
	CASC15	0.64509	0.018217	1.73952
	SOX3	0.644346	0.00664917	2.17723
	SFTA1P	0.643871	0.020582	1.68651
	ARL4D	0.643324	0.0144964	1.83874
	LOC100132207	0.642571	0.0420148	1.3766
	CGREF1	0.642474	0.00437607	2.35892
	RABEPK	0.641928	0.0294793	1.53048
	CAPZA3	0.641203	0.0356865	1.4475
	MUSK	0.639751	0.0235823	1.62741
	C1orf56	0.639708	0.0329388	1.48229
	PROM2	0.63823	0.00861425	2.06478
	ALOXE3	0.63778	0.0439151	1.35739
	GCSAML-AS1	0.637514	0.0177181	1.75158
	BHLHA15	0.637224	0.0185776	1.73101
	CDH13	0.636916	0.0315801	1.50059
	OR2T12	0.635876	0.0490828	1.30907
	KIF25-AS1	0.635498	0.0400022	1.39792
	TWIST1	0.634488	0.0200787	1.69726
	LOC101927762	0.634479	0.029264	1.53367
	SORCS2	0.634104	0.0169667	1.7704
	SPEG	0.633981	0.00779355	2.10826
	NKAIN1	0.633585	0.0370561	1.43114
	APOA2	0.633412	0.0237273	1.62475
	LINC01206	0.633241	0.0381112	1.41895
	CCRL2	0.632397	0.00927983	2.03246
	GP9	0.632368	0.0301477	1.52075
	ESP33	0.631846	0.0241447	1.61718
	SYT15	0.631353	0.0487212	1.31228
	SASH1	0.631299	0.0387413	1.41183
	OPN3	0.630968	0.0221746	1.65415
	GSG1	0.630626	0.00764148	2.11682
	PCDHGB7	0.629802	0.0309533	1.50929
	VPS9D1	0.629593	0.0148724	1.82762
	LOC101928711	0.629436	0.0491314	1.30864
	HOMER1	0.628788	0.0316989	1.49896
	TEX37	0.628756	0.0152475	1.8168
	LOC100507065	0.628631	0.0393392	1.40517
	MVK	0.628296	0.048206	1.3169
	LINC00957	0.627447	0.0417438	1.37941
	SPPL2B	0.627282	0.00426182	2.3704
	FAM217A	0.627228	0.0264531	1.57752
	S100A16	0.627213	0.0409902	1.38732
	LINC01482	0.627044	0.0348803	1.45742
	IGLON5	0.624279	0.0489583	1.31017
	SALL3	0.623465	0.0444636	1.352
	SGCA	0.623459	0.0195904	1.70796
	IGF2BP1	0.623138	0.0358059	1.44604
	SALL1	0.622764	0.0221533	1.65456
	FBLIM1	0.622257	0.0141492	1.84927
	BOLA1	0.621562	0.0390308	1.40859
	KRTAP3-3	0.621345	0.0211681	1.67432
	EMR1	0.620538	0.0336926	1.47247
	LINC01182	0.620369	0.0379866	1.42037
	NPTXR	0.620243	0.045607	1.34097
	VSIG10	0.620191	0.00146335	2.83465
	TMPRSS4-AS1	0.620105	0.0321442	1.4929
	ALDH1B1	0.619362	0.0066722	2.17573
	LINC01089	0.618774	0.000397	3.40121
	LINC00313	0.618081	0.0393448	1.40511
	KRTAP19-5	0.617439	0.0212136	1.67339
	ARHGAP44	0.617205	0.00427116	2.36945
	TMEM89	0.615949	0.0360978	1.44252
	TRMT61A	0.615537	0.0311291	1.50683
	EPHB2	0.615229	0.00250622	2.60098
	HOXB5	0.614586	0.0487422	1.3121
	EFNA3	0.614427	0.0387921	1.41126
	TRIM46	0.613644	0.0388324	1.41081
	FOXD3-AS1	0.613354	0.0459894	1.33734
	PDE4A	0.613084	0.0184242	1.73461
	PARD3	0.612885	0.0165863	1.78025
	BHLHE23	0.612726	0.0240473	1.61893
	TMEM240	0.612647	0.001789	2.74739
	KLK2	0.612446	0.0363707	1.43925
	SLC2A8	0.612318	0.0223287	1.65114
	TM6SF2	0.61121	0.00272198	2.56511
	SCARA5	0.61069	0.032323	1.49049
	ANXA8L1	0.610437	0.030872	1.51043
	AVPR2	0.610024	0.0239675	1.62038
	TMEM151B	0.609756	0.0375822	1.42502
	CHIAP2	0.609109	0.0378129	1.42236
	LINC00202-2	0.605832	0.0470524	1.32742
	LOC90246	0.605267	0.0377787	1.42275
	PRR36	0.604978	0.0303569	1.51774
	UBR2	0.602492	0.0445054	1.35159
	CDC42EP5	0.601743	0.0373347	1.42789
	CHRM3	0.6012	0.0304737	1.51607
	MPP2	0.60023	0.0420876	1.37585
	FBRSL1	0.599818	0.0139442	1.85561
	ELL2	0.599411	0.0291828	1.53487
	C16orf97	0.599267	0.00342096	2.46585
	LOC101928809	0.598841	0.0494295	1.30601
	CLCN1	0.597479	0.0240526	1.61884
	MAP3K6	0.597302	0.0198034	1.70326
	LINC01056	0.596925	0.0493807	1.30644
	RAPGEF1	0.596566	0.014358	1.84291
	GPR133	0.595897	0.0167668	1.77555
	CDA	0.595887	0.0358368	1.44567
	LINC00482	0.595749	0.0157572	1.80252
	TRIM31-AS1	0.595492	0.033516	1.47475
	GALR3	0.595399	0.033851	1.47043
	PHF21B	0.593528	0.0305268	1.51532
	GATA4	0.593405	0.0444694	1.35194
	TEKT2	0.593345	0.00316733	2.49931
	CHAD	0.591311	0.0283416	1.54757
	RXFP3	0.59103	0.00906802	2.04249
	LINC00899	0.590949	0.0441896	1.35468
	SWSAP1	0.590033	0.0361762	1.44158
	RASGEF1C	0.589366	0.047944	1.31927
	LAMC3	0.588534	0.0262253	1.58128
	LOC100996349	0.588461	0.0154623	1.81073
	ADAM11	0.588129	0.0415104	1.38184
	LINC00462	0.587408	0.034399	1.46345
	RBMY1B	0.5869	0.000103	3.98716
	NPAS1	0.586424	0.0136633	1.86445
	SEMA6C	0.585772	0.0160725	1.79392
	PCAT19	0.585478	0.0411087	1.38607
	CHMP1A	0.585368	0.0195277	1.70935
	PLA2G12B	0.583035	0.0326123	1.48662
	DUX4	0.583013	0.0261909	1.58185
	PTGIR	0.582754	0.034846	1.45785
	BSND	0.581716	0.0210783	1.67616
	FAM187B	0.581599	0.0164437	1.784
	PROKR1	0.580661	0.0221743	1.65415
	PRAMEF22	0.580407	0.0428092	1.36846
	IP6K1	0.580278	0.0343304	1.46432
	BCL2L15	0.580048	0.031881	1.49647
	KIR2DL5A	0.579353	0.0278536	1.55512
	LINC01122	0.579267	0.015577	1.80752
	ZNF676	0.578923	0.0334382	1.47576
	SFTA3	0.577745	0.0370434	1.43129
	GSTZ1	0.577401	0.0468264	1.32951
	SLC5A7	0.575901	0.038679	1.41252
	SYT8	0.575016	0.0345436	1.46163
	LINC01476	0.574994	0.0463567	1.33389
	LOC102724265	0.574895	0.0202991	1.69252
	MEX3D	0.574263	0.0193489	1.71334
	PRR33	0.573483	0.0105965	1.97484
	PGC	0.573479	0.0415722	1.3812
	GUCY1B3	0.573085	0.000419	3.37779
	GRID2IP	0.572533	0.0248397	1.60485
	CACNA1E	0.572156	0.0268722	1.5707
	SMARCA1	0.571615	0.0435237	1.36127
	ADAMTS7	0.571333	0.0178303	1.74884
	SNAR-C4	0.570637	0.0111866	1.9513
	BEAN1	0.570549	0.00700613	2.15452
	AADACL2	0.570098	0.0228214	1.64166
	MEF2C-AS1	0.570011	0.0446664	1.35002
	OR56A3	0.568394	0.00389098	2.40994
	OR7E12P	0.56823	0.0328941	1.48288
	RAB44	0.567448	0.0204323	1.68968
	MAP6	0.567148	0.047934	1.31936
	OR13A1	0.566975	0.0235277	1.62842
	LINC01144	0.564801	0.00614923	2.21118
	CSF2RB	0.561751	0.000558	3.25337
	HHIP	0.558809	0.0490161	1.30966
	GAS6-AS1	0.557474	0.0494297	1.30601
	SH2D6	0.557409	0.0232023	1.63447
	KCNT1	0.557198	0.031916	1.49599
	PNMA3	0.556995	0.0155255	1.80895
	LINC00652	0.556654	0.0410654	1.38652
	CTSL3P	0.556637	0.000297	3.52724
	PARD6G-AS1	0.5556	0.0274259	1.56184
	GPAT2	0.554847	0.0413074	1.38397
	SCARNA9L	0.554667	0.00735114	2.13365
	RHBDL1	0.55351	0.043476	1.36175
	LBX1	0.553105	0.00944794	2.02466
	PRB2	0.553072	0.00170703	2.76776
	SRRM3	0.552451	0.0459427	1.33778
	HOXC5	0.550919	0.00620866	2.207
	LOC100129072	0.550877	0.0146276	1.83483
	KCNQ2	0.550777	0.0466314	1.33132
	RNASEH2A	0.550416	0.0282502	1.54898
	OR7E47P	0.549342	0.0204372	1.68958
	LOC101929622	0.546686	0.0132185	1.87882
	MGC12488	0.546263	0.0328643	1.48328
	PALMD	0.545997	0.0372253	1.42916
	FAM160A1	0.545868	0.00399847	2.39811
	LOC101927851	0.545434	0.0119476	1.92272
	NRCAM	0.54459	0.0222458	1.65275
	ADAM18	0.544428	0.0109911	1.95896
	C9orf173-AS1	0.544412	0.025878	1.58707
	ART1	0.543711	0.026256	1.58077
	SIGLEC7	0.543512	0.0364383	1.43844
	UGDH-AS1	0.543433	0.0323248	1.49046
	FLG	0.543424	0.0338779	1.47008
	PFN1P2	0.543006	0.00552226	2.25788
	CCL11	0.542078	0.0174037	1.75936
	BMP2	0.542078	0.0301761	1.52034
	UPP1	0.541907	0.022845	1.64121
	SAA1	0.539367	0.0467752	1.32998
	TNFRSF1A	0.539299	0.0101835	1.9921
	FRMPD4	0.539063	0.00349148	2.45699
	TMEM201	0.538984	0.0210577	1.67659
	MBP	0.538942	0.0477762	1.32079
	N4BP2L1	0.537881	0.0432093	1.36442
	CIB3	0.534715	0.00269996	2.56864
	PSD	0.534433	0.00724272	2.1401
	LRRN4	0.533944	0.000178	3.74958
	FSTL5	0.533581	0.0243994	1.61262
	SPDYC	0.532754	0.036923	1.4327
	INTS1	0.530211	0.0183053	1.73742
	SBNO2	0.529458	0.0104777	1.97973
	LINC00545	0.52944	0.00118362	2.92679
	CDCP1	0.528934	0.000433	3.36351
	KIF22	0.52891	0.0402155	1.39561
	SCARF2	0.528305	0.0132527	1.87769
	SSX6	0.527579	0.0388859	1.41021
	C1orf210	0.527242	0.0332338	1.47842
	ABO	0.52659	0.0278612	1.555
	FZD10-AS1	0.526481	0.0454766	1.34221
	USF2	0.526009	0.0237159	1.62496
	FERD3L	0.52481	0.00701976	2.15368
	LOC101929089	0.523136	0.0401166	1.39668
	LOC100507548	0.522375	0.0348994	1.45718
	FREM2	0.522154	0.00273559	2.56295
	MUC5B	0.521947	0.0373368	1.42786
	PLCB4	0.520954	0.0422396	1.37428
	NTRK2	0.52018	0.0248302	1.60502
	EML2	0.519304	0.0400734	1.39714
	UPK3A	0.518329	0.0450426	1.34638
	PATE3	0.517094	0.0246128	1.60884
	LOC101928053	0.516455	0.0436147	1.36037
	VGLL2	0.516225	0.0355002	1.44977
	PTP4A3	0.5162	0.0184398	1.73424
	LINC01135	0.516009	0.0366278	1.43619
	ELL	0.515564	0.0178751	1.74775
	LINC00671	0.515323	0.0314858	1.50188
	SYDE2	0.514439	0.0129207	1.88871
	ADIPOQ	0.513718	0.0286598	1.54273
	C1QTNF9	0.513241	0.0434857	1.36165
	PRAMEF8	0.513138	0.0105793	1.97554
	IL24	0.512759	0.0194712	1.71061
	FAM155A-IT1	0.512285	0.0324252	1.48912
	SLITRK5	0.508864	0.0452556	1.34433
	UBE2R2-AS1	0.507297	0.0270763	1.56741
	C1QTNF5	0.507087	0.0314542	1.50232
	APOB	0.506928	0.0115975	1.93563
	CECR2	0.505425	0.00491855	2.30816
	CASC11	0.505161	0.0405816	1.39167
	GRIK2	0.505112	0.0124513	1.90479
	TRHDE-AS1	0.504775	0.00446901	2.34979
	IL17REL	0.504732	0.0460343	1.33692
	FENDRR	0.504552	0.0025399	2.59518
	ARHGAP22	0.503336	0.0400741	1.39714
	KCNK12	0.501529	0.00454747	2.34223
	BGN	0.500931	0.0372317	1.42909
	FLJ40536	0.500399	0.0419139	1.37764
	LOC101928921	0.500227	0.032529	1.48773
	PRCD	0.500104	0.0433441	1.36307
	GIPR	0.498905	0.0426658	1.36992
	AKAP4	0.498493	0.00917468	2.03741
	LINC01582	0.498349	0.0366623	1.43578
	NAPB	0.4971	0.0238768	1.62202
	FSTL3	0.496834	0.0246545	1.6081
	GALK2	0.494957	0.0336465	1.47306
	LINC01432	0.493903	0.046657	1.33108
	LRRC10B	0.493329	0.00878419	2.0563
	C8orf82	0.492797	0.0457904	1.33923
	LTK	0.49232	0.044614	1.35053
	NYNRIN	0.490944	0.00201867	2.69494
	SHANK2	0.488953	0.0305739	1.51465
	BAIAP2-AS1	0.488807	0.0252126	1.59838
	LOC102723672	0.487123	0.0393096	1.4055
	KCNF1	0.487067	0.00753675	2.12282
	LOC100130976	0.485457	0.0171079	1.7668
	PYCRL	0.48504	0.0409498	1.38775
	BMS1P6	0.484263	0.0459782	1.33745
	HTT-AS	0.483208	0.00725363	2.13944
	DMTN	0.48161	0.0315089	1.50157
	TMC3	0.479996	0.0381914	1.41803
	DRD4	0.478925	0.0324272	1.48909
	APLNR	0.478253	0.0362933	1.44017
	TMEM217	0.477473	0.0485848	1.3135
	LOC255177	0.47655	0.0378917	1.42146
	CDH5	0.476193	0.0469543	1.32832
	FER1L6-AS2	0.47523	0.0322571	1.49137
	DPEP1	0.474671	0.023072	1.63692
	TUSC1	0.473743	0.02935	1.53239
	VPS9D1-AS1	0.472895	0.0300301	1.52244
	CCER2	0.472729	0.0138007	1.8601
	MRGPRG	0.472279	0.0221809	1.65402
	BICC1	0.471817	0.047669	1.32176
	SOX11	0.470731	0.0378469	1.42197
	LOC100134423	0.470574	0.0353193	1.45199
	LINC01505	0.470559	0.0486421	1.31299
	COBL	0.470297	0.045716	1.33993
	SLC12A5	0.470218	0.0244392	1.61191
	GP1BB	0.469875	0.00370284	2.43146
	GATA3-AS1	0.469833	0.00250105	2.60188
	KLK9	0.469429	0.0347305	1.45929
	TP53TG3	0.468547	0.0426496	1.37009
	FLJ44477	0.466888	0.035808	1.44602
	TMEM26	0.465334	0.0091887	2.03675
	PRDM13	0.465255	0.00700938	2.15432
	LINC01007	0.46477	0.000597	3.22403
	TRAF3IP2-AS1	0.464712	0.00522487	2.28192
	ENDOU	0.463943	0.0252609	1.59755
	IGFBP5	0.46374	0.018308	1.73736
	LOC101060810	0.46369	0.000265	3.57675
	RPRM	0.463601	0.00473294	2.32487
	CCDC162P	0.462824	0.00477514	2.32101
	C8orf74	0.462751	0.0210072	1.67763
	LOC101928423	0.459808	0.0143013	1.84463
	MAPK15	0.459338	0.0106841	1.97126
	SSPO	0.458715	0.0456851	1.34023
	HRASLS5	0.458239	0.0139546	1.85528
	VSTM2A	0.457989	0.0344383	1.46296
	LOC200772	0.45663	0.0260266	1.58458
	PRODH	0.456058	0.0210774	1.67618
	FAM225B	0.456041	0.00301216	2.52112
	LOC100128770	0.455715	0.00392611	2.40604
	BTNL2	0.454053	0.0103047	1.98696
	MKRN9P	0.453117	0.0351142	1.45452
	RABGAP1L	0.451057	0.0259254	1.58627
	L2HGDH	0.45099	0.00713167	2.14681
	VSIG10L	0.450779	0.0287251	1.54174
	LINC00624	0.449736	0.0126745	1.89707
	LOC158435	0.448895	0.00719719	2.14284
	LOC284263	0.448415	0.0479376	1.31932
	NLGN4X	0.447649	0.0393011	1.4056
	TBXA2R	0.446329	0.0115399	1.9378
	C2orf70	0.446048	0.0177393	1.75106
	ADH1B	0.442128	0.0248339	1.60496
	LOC102724438	0.440783	0.0319185	1.49596
	DNAJC27-AS1	0.43886	0.0142888	1.845
	LOC100130078	0.437868	0.0397499	1.40066
	SPACA1	0.43785	0.0430767	1.36576
	FAM205A	0.437827	0.00969498	2.01345
	SMIM15	0.433547	0.0427655	1.36891
	MX2	0.4334	0.0315345	1.50121
	FXYD3	0.432763	0.0175825	1.75492
	NKX6-2	0.431927	0.0323399	1.49026
	PIN1P1	0.431072	0.0399617	1.39836
	LOC101927354	0.430101	0.0486368	1.31304
	KREMEN1	0.429388	0.0460218	1.33704
	ATP1B4	0.429154	0.0384308	1.41532
	LOC101927502	0.428744	0.0469902	1.32799
	LOC154449	0.427994	0.0484091	1.31507
	ZNF770	0.427773	0.0181895	1.74018
	RAG2	0.425953	0.00936947	2.02829
	LCE3A	0.425246	0.00805321	2.09403
	LOC100506175	0.424638	0.00489615	2.31015
	LINC00523	0.423594	0.034629	1.46056
	CCL1	0.423572	0.0236424	1.62631
	NRTN	0.423337	0.0144512	1.84009
	CARD10	0.422715	0.0409751	1.38748
	CRLF2	0.422342	0.00897642	2.0469
	SNAI2	0.421986	0.025353	1.59597
	TCERG1L-AS1	0.419771	0.0182033	1.73985
	DAZ1	0.417687	0.0419884	1.37687
	TP73-AS1	0.416823	0.0294159	1.53142
	P4HA3	0.41675	0.013578	1.86717
	KLK13	0.413072	0.00696675	2.15697
	FLT4	0.412972	0.00901956	2.04481
	LINC01350	0.412404	0.0115801	1.93629
	SHBG	0.411108	0.0255005	1.59345
	RASGRP4	0.410931	0.0385503	1.41397
	TOP3B	0.409985	0.0127382	1.89489
	GDPD5	0.409775	0.0432482	1.36403
	LRRFIP1	0.409169	0.0372743	1.42859
	HMX1	0.409089	0.0468882	1.32894
	PRRG2	0.408796	0.019683	1.70591
	GGN	0.408204	0.04086	1.3887
	CEBPE	0.407119	0.0101162	1.99498
	CLCNKA	0.406425	0.0435989	1.36052
	NLRP1	0.406293	0.0446302	1.35037
	ASAP3	0.406273	0.0175973	1.75455
	LINC00927	0.405091	0.00589508	2.22951
	TEX41	0.40482	0.0121867	1.91411
	CGB7	0.403611	0.00373266	2.42798
	ADGB	0.40309	0.0304912	1.51583
	RNF126	0.40238	0.0133129	1.87573
	IGFN1	0.40156	0.0138936	1.85719
	C19orf44	0.400535	0.0406692	1.39073
	PACSIN3	0.40024	0.00448545	2.34819
	FOXI2	0.400055	0.0209341	1.67915
	CALCA	0.397674	0.0454753	1.34222
	LOC101927764	0.39724	0.0285022	1.54512
	FOXI3	0.396807	0.0372894	1.42841
	SLC13A2	0.396505	0.0270141	1.56841
	FAIM2	0.396285	0.0257598	1.58906
	LRFN4	0.396105	0.03635	1.4395
	LINC00886	0.395758	0.0288299	1.54016
	NPM2	0.393994	0.0435553	1.36096
	LOC101927078	0.393894	0.0356022	1.44852
	GNG8	0.392798	0.0420443	1.37629
	OSCAR	0.391016	0.0196548	1.70653
	INF2	0.390749	0.0260298	1.58453
	SLC9A4	0.387603	0.0319497	1.49553
	MFSD11	0.387188	0.0345097	1.46206
	LOC100130987	0.385771	0.0211861	1.67395
	STXBP5L	0.38416	0.00923764	2.03444
	LOC100132363	0.383248	0.025751	1.58921
	LOC284072	0.378669	0.0257397	1.5894
	C5orf49	0.376736	0.0320411	1.49429
	LINC00635	0.373887	0.0292363	1.53408
	JRKL-AS1	0.37139	0.0443293	1.35331
	AMH	0.370453	0.00111127	2.95418
	LINC01258	0.370352	0.0152396	1.81703
	STPG2-AS1	0.369825	0.0065725	2.18227
	LOC100507494	0.368835	0.0416591	1.38029
	CHST4	0.368263	0.0263524	1.57918
	HAO2-IT1	0.368263	0.040172	1.39608
	FLJ42102	0.36783	0.0272193	1.56512
[truncated: 1,746 more rows]
