# Supplementary material for: CD4+CD8+ T follicular helper cells regulate humoral immunity in chronic inflammatory lesions
Source: Front Immunol. 2022 Aug 25;13:941385. doi: 10.3389/fimmu.2022.941385 (PMC9452889; doi:10.3389/fimmu.2022.941385)
Supplement: Supplementary Table 8 — Genes selected by iPathwayGuide analysis to predict regulators of DP-Tfh cells based on the transcriptomes of GC-Tfh cells, including DP-Tfh cells and SP-Tfh cells. (A) IgG4-RD Tfh cells vs. tonsillar Tfh cells. (B) Tonsillar DP-Tfh cells vs. tonsillar SP-Tfh cells [file Table_8.xlsx]

## Sheet: Sheet1
	Supplementary Table S8.
	Pathway analysis for predicting upstream regulators for DP-Tfh cells.
	(A) IgG4-RD GC-Tfh cells vs tonsillar GC-Tfh cells
	Gene	logFC	Adjpv	consistent(+)/DE targets	measured targets (DE/all)	p value
	IL2	0.674	0.245	14/18	18/72	0.045
	IL1B	0.119	0.751	25/35	35/164	0.048
	CCL2	0.088	0.607	7/7	7/30	0.08
	STAT6	0.729	0.114	6/6	6/23	0.09
	TP53	-0.328	0.082	30/41	41/271	0.09
	IL10	1.092	0.022	18/28	28/112	0.09
	GLI1	0.522	0.247	7/7	7/22	0.09
	(B) Tonsillar DP-Tfh cells vs tonsillar SP-Tfh cells
	Gene	logFC	Adjpv	consistent(+)/DE targets	measured targets (DE/all)	p value
	IL2	-1.1	0.134	19/23	23/72	3.38e-06
	IL7	0.622	0.103	7/7	7/26	0.032
	TNF	0.415	0.118	28/40	40/212	0.055
	IL6	-0.104	0.111	23/29	29/210	0.111
	IL3	-0.123	0.102	7/7	7/40	0.111
	TP53	-0.108	0.232	25/32	32/271	0.111
	FOS	-0.777	0.042	7/7	7/41	0.111
	FOXP3	1.549	0.01	7/10	10/25	0.112
	PCOLCE	0.813	0.009	4/4	4/11	0.115
	PCOLCE2	-0.137	0.086	4/4	4/11	0.115
	IL1B	1.754	0.021	21/27	27/164	0.153
	IL10	1.486	0.073	16/28	28/112	0.1
